# Supplementary material for: N′-[4-(Dimethyl­amino)­benzyl­idene]-4-meth­oxybenzohydrazide
Source: Acta Crystallogr Sect E Struct Rep Online. 2008 Sep 30;64(Pt 10):o2033. doi: 10.1107/S1600536808031012 (PMC2959335; doi:10.1107/S1600536808031012)
Supplement: Supplementary file 2 [file e-64-o2033-Isup2.hkl]

# 
# h,k,l, Fc-squared, Fo-squared, sigma(Fo-squared) and status flag 
# 
data_I
_shelx_title ' p21c in P2(1)/c' 
_shelx_refln_list_code          4 
_shelx_F_calc_maximum      188.12 
_exptl_crystal_F_000       632.00 
_reflns_d_resolution_high  0.7828 
 
loop_ 
 _symmetry_equiv_pos_as_xyz 
 'x, y, z' 
 '-x, y+1/2, -z+1/2' 
 '-x, -y, -z' 
 'x, -y-1/2, z-1/2' 
 
_cell_length_a    11.9224 
_cell_length_b    13.2238 
_cell_length_c     9.7563 
_cell_angle_alpha  90.000 
_cell_angle_beta   91.469 
_cell_angle_gamma  90.000 
 
_shelx_F_squared_multiplier     1.000 
 
loop_ 
 _refln_index_h 
 _refln_index_k 
 _refln_index_l 
 _refln_F_squared_calc 
 _refln_F_squared_meas 
 _refln_F_squared_sigma 
 _refln_observed_status 
   2   0   0     1902.70     1868.43     19.99 o 
   3   0   0      140.87      158.15      2.52 o 
   4   0   0      613.48      527.29      8.52 o 
   5   0   0     1139.53     1064.83     14.86 o 
   6   0   0     1322.83     1228.96     17.50 o 
   7   0   0        2.14        1.34      1.25 o 
   8   0   0      605.87      607.72      7.97 o 
   9   0   0      780.45      783.70     15.13 o 
  10   0   0       22.12       19.44      2.86 o 
  11   0   0        0.12       -1.02      1.14 o 
  12   0   0        0.58       -1.45      1.45 o 
  13   0   0        5.58        5.35      2.55 o 
  14   0   0        0.16        2.74      2.25 o 
   1   1   0      304.15      336.77      4.52 o 
   2   1   0     8761.15     7951.85     83.77 o 
   3   1   0    17597.55    15407.56    103.26 o 
   4   1   0     6126.23     5886.83     29.57 o 
   5   1   0      357.21      335.37      4.33 o 
   6   1   0       46.47       48.19      1.38 o 
   7   1   0       12.14       13.16      1.04 o 
   8   1   0      765.03      748.00     10.39 o 
   9   1   0       20.29       21.50      1.97 o 
  10   1   0       40.26       38.17      2.86 o 
  11   1   0       14.70       15.27      2.06 o 
  12   1   0       17.75       19.21      2.38 o 
  13   1   0        2.52        4.11      1.55 o 
  14   1   0       16.37       16.38      2.63 o 
   0   2   0      409.78      419.24      5.63 o 
   1   2   0     1541.73     1520.05     24.95 o 
   2   2   0      176.82      165.22      1.52 o 
   3   2   0      596.21      559.60      5.11 o 
   4   2   0     2098.76     2091.03     11.88 o 
   5   2   0     1240.02     1296.32     10.00 o 
   6   2   0        2.01        2.55      0.70 o 
   7   2   0      200.09      181.06      2.80 o 
   8   2   0       99.76      100.87      2.59 o 
   9   2   0      189.54      191.26      5.06 o 
  10   2   0       66.39       61.18      3.08 o 
  11   2   0       14.62       18.75      2.17 o 
  12   2   0       28.46       19.17      2.40 o 
  13   2   0       12.99       12.48      2.22 o 
  14   2   0        0.01       -1.30      1.29 o 
   1   3   0      250.60      256.61      2.64 o 
   2   3   0      326.34      337.12      2.55 o 
   3   3   0       54.23       50.46      1.20 o 
   4   3   0      135.76      122.30      1.66 o 
   5   3   0      144.09      164.13      2.10 o 
   6   3   0      937.14      923.65     10.27 o 
   7   3   0        0.03       -0.42      0.42 o 
   8   3   0      130.75      143.83      2.72 o 
   9   3   0       20.40       18.52      1.89 o 
  10   3   0       62.40       63.25      4.91 o 
  11   3   0       48.19       46.34      2.93 o 
  12   3   0        5.46        3.49      1.40 o 
  13   3   0       31.15       34.59      3.21 o 
  14   3   0        0.00        1.60      1.60 o 
   0   4   0       55.71       56.23      2.14 o 
   1   4   0      377.14      358.90      5.84 o 
   2   4   0      592.13      581.65      3.90 o 
   3   4   0        3.66        6.76      0.48 o 
   4   4   0      779.03      796.34      5.40 o 
   5   4   0       65.79       68.86      1.42 o 
   6   4   0       44.68       46.64      1.30 o 
   7   4   0      355.12      381.62      4.38 o 
   8   4   0       22.90       17.94      1.16 o 
   9   4   0       76.11       75.81      2.90 o 
  10   4   0       91.89      103.84      3.99 o 
  11   4   0       88.90       87.85      4.03 o 
  12   4   0       34.85       37.04      3.08 o 
  13   4   0       75.17       76.93      4.20 o 
  14   4   0        5.98        7.18      2.15 o 
   1   5   0        9.41       15.82      0.64 o 
   2   5   0     1154.53     1226.15      7.92 o 
   3   5   0       97.28      106.38      1.62 o 
   4   5   0      663.57      710.98      5.08 o 
   5   5   0     1125.69     1204.25      7.60 o 
   6   5   0       38.29       36.42      1.21 o 
   7   5   0        0.00        0.15      0.54 o 
   8   5   0       47.86       42.55      1.64 o 
   9   5   0        5.01        5.63      1.10 o 
  10   5   0      123.99      129.67      3.61 o 
  11   5   0      101.90      113.60      4.56 o 
  12   5   0      173.63      198.76      9.83 o 
  13   5   0        0.23        2.44      2.49 o 
  14   5   0        2.76        3.04      1.77 o 
   0   6   0        7.93       10.87      0.96 o 
   1   6   0       34.26       38.65      1.07 o 
   2   6   0     1935.99     2011.21     13.26 o 
   3   6   0      121.49      118.72      2.30 o 
   4   6   0      321.93      303.92      3.14 o 
   5   6   0       89.11       81.34      1.67 o 
   6   6   0       49.00       47.10      1.39 o 
   7   6   0      195.09      200.32      3.07 o 
   8   6   0       63.32       61.95      2.78 o 
   9   6   0       47.94       48.48      2.23 o 
  10   6   0       38.93       46.85      2.39 o 
  11   6   0       22.67       28.71      2.78 o 
  12   6   0        4.37        5.20      1.77 o 
  13   6   0       42.77       44.30      3.61 o 
  14   6   0        5.73        5.80      2.43 o 
   1   7   0      149.54      179.24      2.47 o 
   2   7   0       77.04       76.82      1.51 o 
   3   7   0      342.43      374.56      3.98 o 
   4   7   0       19.52       19.37      1.11 o 
   5   7   0       17.80       20.46      0.98 o 
   6   7   0        3.50        3.57      0.64 o 
   7   7   0      238.52      247.00      3.93 o 
   8   7   0      220.62      236.61      3.46 o 
   9   7   0       21.73       24.44      1.81 o 
  10   7   0      105.06       97.22      3.26 o 
  11   7   0       47.37       46.23      3.14 o 
  12   7   0       23.68       22.42      4.57 o 
  13   7   0       10.07       11.15      2.27 o 
   0   8   0     1205.30     1223.32     12.42 o 
   1   8   0      196.24      200.14      2.55 o 
   2   8   0      352.98      355.68      6.49 o 
   3   8   0        0.17       -0.32      0.40 o 
   4   8   0        2.95        5.13      0.64 o 
   5   8   0       40.70       37.14      1.34 o 
   6   8   0       34.12       34.34      1.95 o 
   7   8   0      512.65      543.24      5.34 o 
   8   8   0      350.31      351.91      4.62 o 
   9   8   0        0.88        2.24      0.97 o 
  10   8   0       27.80       27.43      2.09 o 
  11   8   0       14.74       11.08      2.51 o 
  12   8   0        3.61        5.91      1.94 o 
  13   8   0        0.92        2.08      1.72 o 
   1   9   0      277.58      273.78      3.46 o 
   2   9   0       31.37       32.86      1.19 o 
   3   9   0      193.88      184.75      2.66 o 
   4   9   0      640.69      668.86      7.16 o 
   5   9   0      115.63      109.86      2.29 o 
   6   9   0       42.96       42.44      1.54 o 
   7   9   0      241.24      243.04      3.54 o 
   8   9   0       66.83       68.06      2.00 o 
   9   9   0        2.59        2.41      1.01 o 
  10   9   0       21.36       24.28      2.28 o 
  11   9   0       37.29       42.55      3.25 o 
  12   9   0        6.38        9.20      3.20 o 
   0  10   0       40.19       37.80      3.29 o 
   1  10   0       72.09       69.39      4.03 o 
   2  10   0      293.61      303.04     12.04 o 
   3  10   0      644.59      632.15     17.27 o 
   4  10   0      126.27      127.05      3.79 o 
   5  10   0       96.20       95.83      3.24 o 
   6  10   0      223.41      208.70      4.46 o 
   7  10   0        4.46        2.86      1.00 o 
   8  10   0       39.88       39.42      2.31 o 
   9  10   0       14.94       18.61      3.35 o 
  10  10   0        0.19        0.98      2.12 o 
  11  10   0        0.79        0.65      2.37 o 
   1  11   0        6.64        5.89      1.46 o 
   2  11   0       56.67       55.16      3.08 o 
   3  11   0      196.06      199.37      5.45 o 
   4  11   0      111.65      104.55      3.96 o 
   5  11   0        1.13        2.25      1.20 o 
   6  11   0      262.47      241.96      6.25 o 
   7  11   0        1.21        1.70      1.23 o 
   8  11   0        2.62        0.45      2.38 o 
   0  12   0      113.29      116.67      6.18 o 
   1  12   0        9.24        7.31      1.74 o 
   2  12   0      379.71      388.64      9.20 o 
   3  12   0       32.85       32.30      4.11 o 
   4  12   0       51.33       51.27      3.12 o 
   5  12   0       23.27       18.55      2.26 o 
   6  12   0       16.00       17.95      2.21 o 
   7  12   0        2.57        4.32      1.40 o 
   8  12   0       12.06       15.37      2.66 o 
   1  13   0       73.46       81.80      3.91 o 
   2  13   0       12.55       15.71      2.12 o 
   3  13   0       50.18       53.27      3.24 o 
   4  13   0       20.02       18.56      2.37 o 
   5  13   0       30.40       31.42      2.89 o 
   6  13   0       15.00       17.71      2.34 o 
   7  13   0        5.51        6.99      2.88 o 
   8  13   0        0.04       -0.90      1.18 o 
   0  14   0       45.57       45.86      4.46 o 
   1  14   0        0.13        0.37      1.17 o 
   2  14   0       98.92       95.51      6.15 o 
   3  14   0        5.02        9.02      2.35 o 
   4  14   0       17.81       22.78      2.61 o 
   5  14   0        7.47        7.14      1.81 o 
   6  14   0        7.24        6.54      1.77 o 
   7  14   0        7.49        6.11      1.81 o 
   8  14   0        0.42        1.26      1.54 o 
   1  15   0        0.98        1.94      1.39 o 
   2  15   0        0.49       -1.82      1.38 o 
   3  15   0       24.36       34.24      3.24 o 
   4  15   0        6.84       10.62      2.15 o 
   5  15   0       17.73       21.27      2.77 o 
   6  15   0       16.01       22.97      2.96 o 
   7  15   0        1.31        1.80      3.37 o 
   0  16   0        7.62        6.86      2.83 o 
   1  16   0        1.97        3.51      1.68 o 
   2  16   0        2.12        1.49      1.58 o 
   3  16   0        6.65        7.87      1.97 o 
   4  16   0        1.74        3.11      1.78 o 
 -14   1   1        4.43        5.32      1.82 o 
 -13   1   1        0.90       -0.25      1.17 o 
 -12   1   1        1.55        4.41      1.53 o 
 -11   1   1       57.54       53.46      3.08 o 
 -10   1   1       21.70       19.83      3.63 o 
  -9   1   1      101.64       96.95      3.59 o 
  -8   1   1       24.93       30.92      1.65 o 
  -7   1   1      891.80      906.92     11.45 o 
  -6   1   1     1012.17      978.15     10.71 o 
  -5   1   1       35.93       32.59      1.09 o 
  -4   1   1     1307.36     1247.18      9.07 o 
  -3   1   1     9055.61     8480.19     41.71 o 
  -2   1   1     8391.60     7987.98     46.17 o 
  -1   1   1      297.36      256.92      2.84 o 
   0   1   1     1020.62      989.13      8.80 o 
   1   1   1     1210.98     1147.75      9.25 o 
   2   1   1     9088.41     8620.19     63.67 o 
   3   1   1     7283.47     6879.67     71.79 o 
   4   1   1       67.10       50.68      2.24 o 
   5   1   1      624.35      602.87      5.85 o 
   6   1   1      836.22      835.00     13.19 o 
   7   1   1      126.94      131.64      2.84 o 
   8   1   1       15.51       15.99      1.72 o 
   9   1   1       14.97       15.92      1.71 o 
  10   1   1        2.57        1.75      1.07 o 
  11   1   1       11.84        9.32      1.62 o 
  12   1   1        4.72        2.97      1.40 o 
  13   1   1        6.77        5.65      1.75 o 
  14   1   1        3.07        2.37      1.59 o 
 -14   2   1        0.17        2.25      1.53 o 
 -13   2   1       15.32       19.18      3.34 o 
 -12   2   1        9.48       11.04      2.08 o 
 -11   2   1       10.07       11.52      2.05 o 
 -10   2   1       54.35       57.37      3.00 o 
  -9   2   1        3.02        5.37      1.03 o 
  -8   2   1      244.71      215.40      3.96 o 
  -7   2   1      273.16      285.86     10.71 o 
  -6   2   1     1715.87     1792.05     23.69 o 
  -5   2   1      445.35      463.38      7.26 o 
  -4   2   1      656.82      694.17      4.97 o 
  -3   2   1      112.16      106.24      1.82 o 
  -2   2   1       87.88       83.97      1.84 o 
  -1   2   1      445.15      430.09      5.12 o 
   0   2   1       43.45       39.44      0.91 o 
   1   2   1      705.74      725.38      5.74 o 
   2   2   1     4777.65     4738.74     24.25 o 
   3   2   1     8223.84     7839.49     45.13 o 
   4   2   1      982.94      951.37      9.34 o 
   5   2   1      224.92      225.05      9.68 o 
   6   2   1      114.18      128.48      2.67 o 
   7   2   1       55.00       44.03      1.76 o 
   8   2   1       32.04       30.49      1.70 o 
   9   2   1        1.74        2.90      1.29 o 
  10   2   1      100.28       97.71      3.95 o 
  11   2   1        3.43        4.02      1.34 o 
  12   2   1       30.30       36.29      2.99 o 
  13   2   1        5.06        6.19      1.79 o 
  14   2   1        0.15        3.73      1.72 o 
 -14   3   1        0.18        2.26      1.60 o 
 -13   3   1        0.89        0.97      1.39 o 
 -12   3   1        7.56        4.64      2.08 o 
 -11   3   1        6.13        2.44      2.66 o 
 -10   3   1        0.80        1.88      0.83 o 
  -9   3   1       29.23       31.06      1.80 o 
  -8   3   1        0.14        0.79      0.66 o 
  -7   3   1      156.63      161.88      2.60 o 
  -6   3   1      141.38      153.70      2.38 o 
  -5   3   1      736.54      711.95      4.92 o 
  -4   3   1      209.23      209.07      2.67 o 
  -3   3   1     4209.38     4137.15     19.13 o 
  -2   3   1      570.36      550.25      3.55 o 
  -1   3   1      891.38      824.67      4.73 o 
   0   3   1      526.47      506.03      4.38 o 
   1   3   1     4080.88     3921.95     37.97 o 
   2   3   1     1878.83     1840.30     10.39 o 
   3   3   1     2663.61     2686.36     23.32 o 
   4   3   1      759.72      755.83      5.08 o 
   5   3   1        0.66        0.24      0.71 o 
   6   3   1     1057.14      989.70      8.82 o 
   7   3   1      217.25      230.07      3.92 o 
   8   3   1       15.23       16.04      1.32 o 
   9   3   1        0.07       -1.00      0.67 o 
  10   3   1      102.70      105.98      4.63 o 
  11   3   1       16.43       12.69      1.95 o 
  12   3   1        0.66        0.59      1.46 o 
  13   3   1        3.29        4.25      1.74 o 
  14   3   1        2.68        3.27      1.72 o 
 -14   4   1       25.30       24.34      3.40 o 
 -13   4   1        8.30       12.13      2.29 o 
 -12   4   1        1.85        1.62      1.45 o 
 -11   4   1       61.20       65.66      2.80 o 
 -10   4   1        5.82        6.03      1.68 o 
  -9   4   1       31.75       34.37      2.14 o 
  -8   4   1        0.11       -0.25      0.60 o 
  -7   4   1      203.64      192.08      2.94 o 
  -6   4   1      325.94      322.09      3.49 o 
  -5   4   1       71.08       63.27      1.32 o 
  -4   4   1      212.92      228.56      2.39 o 
  -3   4   1       52.51       55.41      1.07 o 
  -2   4   1      552.21      530.88      4.04 o 
  -1   4   1      909.74      939.29      5.47 o 
   0   4   1       20.08       14.33      0.63 o 
   1   4   1      537.49      532.09      4.11 o 
   2   4   1      758.51      691.03      4.40 o 
   3   4   1      466.59      438.76      3.44 o 
   4   4   1      271.30      279.37      2.81 o 
   5   4   1       97.15       98.63      2.91 o 
   6   4   1      823.83      836.42      6.81 o 
   7   4   1      868.81      883.58      8.70 o 
   8   4   1       20.40       19.50      1.64 o 
   9   4   1       16.96       18.27      1.54 o 
  10   4   1        0.78        0.13      1.00 o 
  11   4   1       29.50       26.84      2.58 o 
  12   4   1        1.89        2.25      1.57 o 
  13   4   1        9.00        8.92      2.80 o 
  14   4   1       19.91       26.81      5.81 o 
 -14   5   1       26.67       30.49      4.03 o 
 -13   5   1        2.54        5.35      1.94 o 
 -12   5   1      108.78      106.70      4.64 o 
 -11   5   1       43.20       49.69      2.52 o 
 -10   5   1       57.62       62.84      2.62 o 
  -9   5   1       15.20       14.86      1.47 o 
  -8   5   1      220.68      220.23      4.19 o 
  -7   5   1       46.33       48.12      1.39 o 
  -6   5   1       78.70       72.85      1.59 o 
  -5   5   1       60.72       78.48      1.54 o 
  -4   5   1      421.05      432.28      3.79 o 
  -3   5   1      211.78      217.32      2.33 o 
  -2   5   1      597.32      601.82      5.49 o 
  -1   5   1        8.04        6.74      0.50 o 
   0   5   1      115.15      108.93      1.80 o 
   1   5   1      977.95     1048.85      7.05 o 
   2   5   1       63.38       69.18      1.20 o 
   3   5   1     1588.14     1608.38      8.91 o 
   4   5   1      186.83      172.74      2.24 o 
   5   5   1     1494.17     1562.23      9.73 o 
   6   5   1       18.05       18.50      1.03 o 
   7   5   1       80.35       86.28      2.12 o 
   8   5   1       75.63       79.17      2.57 o 
   9   5   1      165.55      181.94      4.02 o 
  10   5   1       63.98       71.88      3.47 o 
  11   5   1       26.38       26.25      2.62 o 
  12   5   1      109.66      114.35      8.46 o 
  13   5   1       42.16       41.01      4.60 o 
  14   5   1       43.52       45.12      3.80 o 
 -14   6   1       15.53        8.95      3.08 o 
 -13   6   1        7.55        3.38      2.91 o 
 -12   6   1       20.91       24.93      2.24 o 
 -11   6   1       32.49       30.48      2.27 o 
 -10   6   1       81.90       86.40      3.07 o 
  -9   6   1       37.69       35.02      2.01 o 
  -8   6   1       98.62       98.46      2.85 o 
  -7   6   1      101.68       93.51      1.98 o 
  -6   6   1      519.60      536.12      4.72 o 
  -5   6   1       51.54       54.69      2.03 o 
  -4   6   1      263.50      269.19      3.14 o 
  -3   6   1      206.38      239.35      2.60 o 
  -2   6   1      199.30      205.50      2.53 o 
  -1   6   1      782.52      806.50      5.72 o 
   0   6   1       32.70       28.71      1.41 o 
   1   6   1     3645.04     3856.25     20.33 o 
   2   6   1      821.01      913.73     10.08 o 
   3   6   1      674.04      840.87      5.68 o 
   4   6   1      286.77      287.99      3.78 o 
   5   6   1       43.83       43.74      1.29 o 
   6   6   1       17.33       10.91      0.82 o 
   7   6   1        2.12        1.54      0.65 o 
   8   6   1        8.36       11.07      1.12 o 
   9   6   1       26.05       26.08      1.85 o 
  10   6   1      800.19      827.37     12.26 o 
  11   6   1        3.45        3.90      1.51 o 
  12   6   1        0.66       -0.13      2.17 o 
  13   6   1       12.68       17.01      2.72 o 
  14   6   1        7.24        4.52      1.87 o 
 -13   7   1        3.20        3.45      1.74 o 
 -12   7   1       91.13       92.33      5.62 o 
 -11   7   1        2.07        3.45      1.18 o 
 -10   7   1       47.41       53.05      2.55 o 
  -9   7   1      175.20      176.32      4.09 o 
  -8   7   1        1.76        1.97      1.34 o 
  -7   7   1       26.22       29.10      1.28 o 
  -6   7   1        9.20       13.05      0.89 o 
  -5   7   1       53.73       51.14      1.53 o 
  -4   7   1       84.27       84.93      1.76 o 
  -3   7   1      177.34      187.05      2.41 o 
  -2   7   1      549.81      541.32      5.47 o 
  -1   7   1        4.21        3.13      0.47 o 
   0   7   1      527.20      596.28      4.40 o 
   1   7   1      137.77      137.60      1.85 o 
   2   7   1        1.84        6.19      0.56 o 
   3   7   1        2.95        0.96      0.46 o 
   4   7   1       34.72       39.00      1.19 o 
   5   7   1      357.01      357.15      3.78 o 
   6   7   1       15.08        9.62      0.85 o 
   7   7   1      151.35      146.84      2.61 o 
   8   7   1       26.67       27.04      1.98 o 
   9   7   1        1.57        1.12      0.98 o 
  10   7   1      165.31      180.31     12.29 o 
  11   7   1       25.47       22.81      2.52 o 
  12   7   1       23.93       25.85      2.88 o 
  13   7   1       23.76       23.84      2.92 o 
 -13   8   1       35.53       43.40      5.72 o 
 -12   8   1        1.29        1.48      2.20 o 
 -11   8   1        1.95        1.44      1.12 o 
 -10   8   1       22.57       22.59      1.95 o 
  -9   8   1      218.45      209.97      7.67 o 
  -8   8   1       47.08       46.17      2.12 o 
  -7   8   1       35.27       43.55      1.57 o 
  -6   8   1      283.34      271.44      3.46 o 
  -5   8   1       26.73       24.38      1.13 o 
  -4   8   1        0.65        0.48      0.43 o 
  -3   8   1      254.78      260.39      3.04 o 
  -2   8   1       10.30        8.10      0.67 o 
  -1   8   1      147.28      140.44      2.12 o 
   0   8   1      153.44      166.63      2.17 o 
   1   8   1       77.53       76.72      1.62 o 
   2   8   1        4.56        0.98      0.41 o 
   3   8   1       44.53       44.68      1.27 o 
   4   8   1       83.62       92.59      1.84 o 
   5   8   1       27.52       31.46      1.24 o 
   6   8   1      105.22      110.81      2.46 o 
   7   8   1      234.09      224.04      3.33 o 
   8   8   1        0.17       -0.37      0.75 o 
   9   8   1        7.86        8.38      1.13 o 
  10   8   1       14.27       13.31      2.05 o 
  11   8   1        0.02        0.41      1.20 o 
  12   8   1        7.16        7.98      1.95 o 
  13   8   1        4.58        3.85      1.80 o 
 -12   9   1        5.15        6.52      3.09 o 
 -11   9   1        5.07        8.16      2.77 o 
 -10   9   1       24.10       26.48      2.78 o 
  -9   9   1       35.75       30.74      2.60 o 
  -8   9   1       65.94       71.88      3.49 o 
  -7   9   1        3.10        1.99      0.84 o 
  -6   9   1      129.33      118.39      2.77 o 
  -5   9   1      769.27      768.24     20.54 o 
  -4   9   1      267.37      257.06      6.06 o 
  -3   9   1      260.67      271.23      3.88 o 
  -2   9   1       29.28       23.83      1.44 o 
  -1   9   1      353.07      355.25      4.41 o 
   0   9   1        6.37        6.05      0.89 o 
   1   9   1        5.10        6.31      0.95 o 
   2   9   1       37.08       36.49      1.74 o 
   3   9   1        0.99        0.28      0.53 o 
   4   9   1       79.52       74.14      2.06 o 
   5   9   1      100.79       95.38      2.42 o 
   6   9   1       67.95       74.06      2.23 o 
   7   9   1       30.68       31.92      2.92 o 
   8   9   1        0.24       -0.61      0.70 o 
   9   9   1       17.14       19.80      1.78 o 
  10   9   1        1.44        2.76      1.43 o 
  11   9   1        0.51       -0.56      1.32 o 
  12   9   1        5.29        5.72      1.89 o 
 -12  10   1        3.97        3.33      1.95 o 
 -11  10   1        0.00        1.68      1.52 o 
 -10  10   1       19.63       18.08      2.48 o 
  -9  10   1       71.82       74.90      3.67 o 
  -8  10   1        2.13        1.56      0.89 o 
  -7  10   1       10.55        9.07      1.42 o 
  -6  10   1       35.06       34.75      1.80 o 
  -5  10   1      372.46      393.01     10.21 o 
  -4  10   1      558.06      581.38      6.35 o 
  -3  10   1      381.41      372.23      4.86 o 
  -2  10   1       10.64       13.28      1.14 o 
  -1  10   1        7.80        6.10      0.89 o 
   0  10   1      508.18      509.80      6.64 o 
   1  10   1      198.68      191.85      3.99 o 
   2  10   1      163.21      175.61      3.82 o 
   3  10   1      166.50      175.99      3.87 o 
   4  10   1       59.92       63.76      2.42 o 
   5  10   1        2.18        2.79      0.89 o 
   6  10   1       45.39       41.91      2.09 o 
   7  10   1       43.96       39.45      2.59 o 
   8  10   1       41.55       34.12      2.17 o 
   9  10   1        0.00        1.10      0.96 o 
 -10  11   1       14.93       13.23      3.51 o 
  -9  11   1        7.63       10.95      3.20 o 
  -8  11   1       23.71       15.84      3.35 o 
  -7  11   1       94.31       99.86      3.37 o 
  -6  11   1        1.10        2.52      1.21 o 
  -5  11   1       65.73       72.20      2.79 o 
  -4  11   1       56.94       56.54      4.17 o 
  -3  11   1       90.73       93.90      3.05 o 
  -2  11   1      251.48      246.72      4.77 o 
  -1  11   1     2811.45     2914.98     27.70 o 
   0  11   1       31.33       26.40      2.33 o 
   1  11   1      176.47      179.94      5.15 o 
   2  11   1      184.17      179.21     10.97 o 
   3  11   1       18.64       18.19      2.05 o 
   4  11   1       95.40       78.08      8.64 o 
   5  11   1       84.42       77.42      4.69 o 
   6  11   1       34.17       24.19      3.97 o 
   7  11   1        0.08        0.72      1.10 o 
   8  11   1       97.61       87.36      5.28 o 
   9  11   1        0.22        0.69      1.18 o 
  -7  12   1        4.29        4.23      1.44 o 
  -6  12   1        1.91        4.10      1.94 o 
  -5  12   1       79.60       75.33      3.70 o 
  -4  12   1      174.41      187.46      5.56 o 
  -3  12   1      143.44      137.13      4.72 o 
  -2  12   1        1.62        1.76      1.18 o 
  -1  12   1      228.44      235.01      6.16 o 
   0  12   1       93.46       99.96      4.05 o 
   1  12   1      114.74      125.36      4.53 o 
   2  12   1      578.51      577.83     10.09 o 
   3  12   1       19.70       16.58      2.80 o 
   4  12   1       99.67       95.34      4.12 o 
   5  12   1        1.29       -0.36      1.05 o 
   6  12   1        0.00       -0.23      1.48 o 
   7  12   1       41.46       41.57      3.12 o 
   8  12   1        7.11        8.96      1.94 o 
   9  12   1        6.15        4.33      1.68 o 
  -7  13   1        7.77        6.96      1.80 o 
  -6  13   1        8.40        5.41      2.55 o 
  -5  13   1        5.11        5.11      1.52 o 
  -4  13   1       36.47       39.48      3.89 o 
  -3  13   1       15.67       16.18      2.18 o 
  -2  13   1       20.82       25.73      3.28 o 
  -1  13   1        6.96        4.85      1.44 o 
   0  13   1      150.31      147.11     10.49 o 
   1  13   1       68.62       71.30      3.64 o 
   2  13   1        0.97        2.16      1.20 o 
   3  13   1       23.63       24.74      3.69 o 
   4  13   1       53.65       58.26      3.44 o 
   5  13   1       66.30       73.31      3.87 o 
   6  13   1        3.37       -0.67      1.14 o 
   7  13   1        1.14        0.21      1.65 o 
   8  13   1       23.63       23.79      4.15 o 
   9  13   1        0.93        1.65      2.01 o 
  -7  14   1       11.93       14.60      2.35 o 
  -6  14   1       13.16       13.31      2.30 o 
  -5  14   1        4.19        5.72      1.77 o 
  -4  14   1       12.13       14.90      2.26 o 
  -3  14   1        4.19        3.11      1.31 o 
  -2  14   1        0.01       -0.48      1.08 o 
  -1  14   1       19.23       19.48      2.47 o 
   0  14   1       55.29       51.28      3.29 o 
   1  14   1        4.12        3.05      1.40 o 
   2  14   1        2.74        3.07      1.37 o 
   3  14   1        1.13        2.77      1.48 o 
   4  14   1        6.33        4.33      1.58 o 
   5  14   1       25.73       26.69      5.12 o 
   6  14   1       25.06       32.91      3.11 o 
   7  14   1        4.41        7.92      2.06 o 
   8  14   1        6.41       11.05      2.32 o 
  -6  15   1        2.07        2.21      1.56 o 
  -5  15   1       76.52       96.60      6.57 o 
  -4  15   1       16.44       15.59      3.32 o 
  -3  15   1        7.82       13.19      2.89 o 
  -2  15   1       15.23       17.76      2.51 o 
  -1  15   1        0.25        1.20      1.27 o 
   0  15   1        5.10        5.06      1.68 o 
   1  15   1        1.54        1.82      1.34 o 
   2  15   1       19.15       26.51      2.98 o 
   3  15   1        0.05        1.14      1.37 o 
   4  15   1        0.21       -0.27      1.21 o 
   5  15   1        0.08       -0.65      1.29 o 
   6  15   1       47.11       58.32      4.60 o 
  -4  16   1       14.28       14.95      3.06 o 
  -3  16   1        9.18       14.29      2.50 o 
  -2  16   1       19.40       27.65      3.14 o 
  -1  16   1        5.13        4.38      1.72 o 
   0  16   1        7.28        5.96      1.92 o 
   1  16   1        0.12       -0.59      1.22 o 
   2  16   1        6.21        6.74      2.00 o 
   3  16   1       12.85       18.76      2.75 o 
   4  16   1       77.50       99.97      7.72 o 
 -14   0   2        3.47        3.41      2.43 o 
 -13   0   2        2.04        3.29      2.03 o 
 -12   0   2        0.19        2.09      1.78 o 
 -11   0   2       17.11       19.50      3.17 o 
 -10   0   2        0.85        0.62      1.32 o 
  -9   0   2      640.70      573.17     15.64 o 
  -8   0   2       29.18       19.02      1.70 o 
  -7   0   2       34.93       39.29      2.02 o 
  -6   0   2       77.57       67.54      3.52 o 
  -5   0   2      128.13      141.24      3.13 o 
  -4   0   2      285.49      292.10      6.41 o 
  -3   0   2    13599.96    12945.50    141.69 o 
  -2   0   2    35387.79    30713.71    216.56 o 
  -1   0   2     2624.46     2528.93     18.98 o 
   0   0   2     9490.51     9229.09     91.29 o 
   1   0   2     1955.97     1820.44     20.30 o 
   2   0   2      619.15      527.60      8.03 o 
   3   0   2      123.51      121.59      3.57 o 
   4   0   2     2929.15     3026.33     33.43 o 
   5   0   2      575.46      609.63     10.43 o 
   6   0   2      769.01      804.46     13.32 o 
   7   0   2     1418.23     1526.02     21.59 o 
   8   0   2        3.21        1.51      1.23 o 
   9   0   2       32.22       28.55      2.75 o 
  10   0   2        0.49        2.68      1.26 o 
  11   0   2        5.84        4.86      2.03 o 
  12   0   2        0.84        2.65      1.94 o 
  13   0   2       29.21       28.85      4.06 o 
  14   0   2       11.49       22.27      4.00 o 
 -14   1   2        0.28        0.70      1.46 o 
 -13   1   2        2.16       -0.21      1.26 o 
 -12   1   2       17.33       16.93      3.98 o 
 -11   1   2      164.32      170.00      8.00 o 
 -10   1   2        9.60       11.04      1.38 o 
  -9   1   2       65.29       65.28      2.64 o 
  -8   1   2       25.02       31.13      1.37 o 
  -7   1   2        1.39        1.87      0.57 o 
  -6   1   2       21.26       23.41      1.09 o 
  -5   1   2     1138.36     1113.70      7.78 o 
  -4   1   2     1730.30     1718.44     10.33 o 
  -3   1   2       21.65       19.74      0.81 o 
  -2   1   2     8773.69     8310.67     64.74 o 
  -1   1   2     6202.81     6274.83     44.73 o 
   0   1   2        5.99        1.97      0.37 o 
   1   1   2     7156.81     6639.97     38.53 o 
   2   1   2       32.33       26.53      0.95 o 
   3   1   2        4.19        3.29      0.66 o 
   4   1   2     1079.36     1118.75     10.66 o 
   5   1   2       49.09       73.74      1.97 o 
   6   1   2      411.61      476.02      5.60 o 
   7   1   2      485.40      518.85      7.01 o 
   8   1   2        0.08        0.02      0.63 o 
   9   1   2       10.54       12.87      1.34 o 
  10   1   2        4.92        4.09      1.31 o 
  11   1   2       51.24       54.76      3.12 o 
  12   1   2        0.02        0.35      2.54 o 
  13   1   2       17.68       17.88      2.50 o 
  14   1   2        3.10       -0.35      2.66 o 
 -14   2   2        2.28        4.95      3.37 o 
 -13   2   2        0.60       -0.72      1.27 o 
 -12   2   2        1.65        1.32      1.29 o 
 -11   2   2       32.99       32.28      2.28 o 
 -10   2   2        0.23        2.00      0.84 o 
  -9   2   2        5.21        5.20      1.02 o 
  -8   2   2      103.37      118.60      3.03 o 
  -7   2   2       80.26       80.81      3.77 o 
  -6   2   2       14.38       13.18      0.90 o 
  -5   2   2       11.46       17.25      1.09 o 
  -4   2   2     3128.22     3182.56     17.24 o 
  -3   2   2      550.13      514.29      5.08 o 
  -2   2   2      127.68      128.43      1.81 o 
  -1   2   2       89.54       94.38      1.81 o 
   0   2   2     2400.38     2408.11     21.19 o 
   1   2   2     3285.95     3233.73     26.63 o 
   2   2   2     3218.95     3107.53     19.89 o 
   3   2   2       53.58       65.03      1.59 o 
   4   2   2     1548.51     1578.64     11.61 o 
   5   2   2      252.56      243.28      3.61 o 
   6   2   2       19.17       19.88      1.24 o 
   7   2   2       21.26       14.05      1.23 o 
   8   2   2       92.52       99.88      2.79 o 
   9   2   2      224.41      227.86      4.42 o 
  10   2   2        3.25        5.28      1.12 o 
  11   2   2        1.46        3.95      1.32 o 
  12   2   2       13.87       14.45      2.14 o 
  13   2   2       17.73       19.38      4.06 o 
  14   2   2        7.30        8.24      3.74 o 
 -14   3   2        8.88        8.41      2.75 o 
 -13   3   2        3.38        4.70      1.78 o 
 -12   3   2        2.99        3.17      1.20 o 
 -11   3   2       16.38       15.06      2.39 o 
 -10   3   2        0.00        0.86      0.82 o 
  -9   3   2       14.47       14.62      1.43 o 
  -8   3   2       14.34       13.39      1.28 o 
  -7   3   2        3.78        5.01      0.86 o 
  -6   3   2        9.62       14.22      0.86 o 
  -5   3   2      197.16      188.62      2.56 o 
  -4   3   2      225.29      276.20      2.52 o 
  -3   3   2      740.11      725.93      4.24 o 
  -2   3   2      449.11      425.36      3.12 o 
  -1   3   2      145.29      141.85      2.04 o 
   0   3   2      186.15      181.63      5.95 o 
   1   3   2     1273.23     1301.72      8.07 o 
   2   3   2      653.05      620.52      5.48 o 
   3   3   2       42.86       43.25      1.33 o 
   4   3   2      565.59      596.21      5.91 o 
   5   3   2     2597.71     2560.73     17.70 o 
   6   3   2     1238.76     1159.93     10.13 o 
   7   3   2       31.43       33.61      1.68 o 
   8   3   2      207.00      210.16      4.06 o 
   9   3   2        0.54        0.56      0.82 o 
  10   3   2       65.57       64.25      2.61 o 
  11   3   2        0.18       -0.29      3.15 o 
  12   3   2       59.24       67.81      3.71 o 
  13   3   2       55.28       52.52      3.50 o 
  14   3   2        7.13        7.77      2.06 o 
 -14   4   2        4.73        5.18      3.29 o 
 -13   4   2       21.43       24.81      3.44 o 
 -12   4   2       10.38       11.53      1.70 o 
 -11   4   2        0.06       -0.36      0.85 o 
 -10   4   2        8.95        9.84      1.93 o 
  -9   4   2       47.60       48.22      2.16 o 
  -8   4   2      146.02      142.67      5.36 o 
  -7   4   2      127.98      129.54      3.03 o 
  -6   4   2      581.08      528.13      4.30 o 
  -5   4   2       33.40       34.86      1.00 o 
  -4   4   2      677.69      705.20      4.84 o 
  -3   4   2      477.89      535.62      3.95 o 
  -2   4   2      842.76      831.51      5.21 o 
  -1   4   2      207.43      239.72      3.21 o 
   0   4   2        1.09        1.17      0.42 o 
   1   4   2      885.32      958.10     15.47 o 
   2   4   2      108.55      124.70      1.87 o 
   3   4   2      141.81      149.31      2.25 o 
   4   4   2        2.00        4.45      0.62 o 
   5   4   2      114.65       94.68      2.34 o 
   6   4   2      632.66      611.87      6.77 o 
   7   4   2      241.41      248.14      4.26 o 
   8   4   2        1.11        2.08      1.94 o 
   9   4   2      199.21      196.43      4.57 o 
  10   4   2      168.58      172.81      4.18 o 
  11   4   2      309.88      298.30      7.16 o 
  12   4   2        1.67        0.74      1.30 o 
  13   4   2        0.53        2.02      1.57 o 
  14   4   2        5.32        6.00      2.07 o 
 -14   5   2       67.81       73.45     10.06 o 
 -13   5   2        0.09       -0.60      1.09 o 
 -12   5   2       27.88       32.03      2.41 o 
 -11   5   2        7.78        8.02      1.40 o 
 -10   5   2        4.46        5.54      1.24 o 
  -9   5   2       47.71       47.80      2.21 o 
  -8   5   2        0.66        0.05      0.68 o 
  -7   5   2      118.13      128.85      3.05 o 
  -6   5   2       59.25       63.12      1.45 o 
  -5   5   2      573.85      592.43      6.20 o 
  -4   5   2      109.41      119.22      1.99 o 
  -3   5   2       47.62       44.27      1.06 o 
  -2   5   2       46.76       57.68      1.10 o 
  -1   5   2       21.47       20.89      1.07 o 
   0   5   2      650.63      656.83      7.19 o 
   1   5   2       95.10       92.36      1.66 o 
   2   5   2     1492.94     1635.81     13.49 o 
   3   5   2     2781.26     3049.12     23.10 o 
   4   5   2     1074.16     1120.03     17.74 o 
   5   5   2      217.48      211.22      3.19 o 
   6   5   2      190.15      180.10      4.50 o 
   7   5   2      166.48      158.28      3.63 o 
   8   5   2      637.77      644.10      7.79 o 
   9   5   2      663.46      657.77     16.68 o 
  10   5   2       31.38       34.45      2.20 o 
  11   5   2        3.40        5.83      3.40 o 
  12   5   2      101.20      104.92      4.64 o 
  13   5   2       13.45       13.02      5.37 o 
  14   5   2       24.53       22.42      4.31 o 
 -14   6   2        3.92        4.28      2.58 o 
 -13   6   2       10.18       14.73      2.73 o 
 -12   6   2       39.21       44.03      2.88 o 
 -11   6   2       13.58       14.86      1.73 o 
 -10   6   2        0.36       -0.97      0.77 o 
  -9   6   2      103.53       93.93      3.01 o 
  -8   6   2      133.39      131.04      3.30 o 
  -7   6   2       29.17       28.27      1.35 o 
  -6   6   2       82.20       85.48      1.78 o 
  -5   6   2      100.50      109.90      1.92 o 
  -4   6   2      234.70      208.52      2.54 o 
  -3   6   2        0.52        0.96      0.34 o 
  -2   6   2        3.65        7.15      0.67 o 
  -1   6   2      117.41      134.72      3.20 o 
   0   6   2     3677.08     3800.21     25.76 o 
   1   6   2       94.00      111.28      1.78 o 
   2   6   2        9.49        6.98      0.49 o 
   3   6   2      432.40      466.56      3.85 o 
   4   6   2      225.56      250.53      3.43 o 
   5   6   2      260.58      269.23      4.53 o 
   6   6   2      147.17      160.90      3.87 o 
   7   6   2        0.01        1.74      0.98 o 
   8   6   2       25.59       27.68      1.84 o 
   9   6   2      534.01      547.45      8.88 o 
  10   6   2       14.95       14.09      1.88 o 
  11   6   2       93.80      108.65      7.80 o 
  12   6   2       89.42       83.02      4.16 o 
  13   6   2        5.38        8.00      2.04 o 
 -13   7   2        0.02        1.52      1.98 o 
 -12   7   2       22.90       19.71      2.68 o 
 -11   7   2        3.67        5.16      1.29 o 
 -10   7   2       66.92       61.42      3.06 o 
  -9   7   2        0.94        1.05      0.98 o 
  -8   7   2        1.73        1.83      0.80 o 
  -7   7   2       12.79       10.37      0.90 o 
  -6   7   2       17.49       15.02      1.16 o 
  -5   7   2        8.89        8.90      0.74 o 
  -4   7   2      118.68      118.61      1.97 o 
  -3   7   2      101.76       95.48      1.75 o 
  -2   7   2       63.80       60.11      1.27 o 
  -1   7   2      977.73     1069.75     10.88 o 
   0   7   2       14.58       10.17      0.62 o 
   1   7   2      353.12      388.16      3.84 o 
   2   7   2       10.24       12.94      0.66 o 
   3   7   2       24.27       25.81      0.94 o 
   4   7   2        6.17        5.84      0.62 o 
   5   7   2       66.97       67.16      1.65 o 
   6   7   2       93.08       88.14      2.35 o 
   7   7   2      569.49      565.95      9.04 o 
   8   7   2        0.01       -1.42      1.59 o 
   9   7   2       17.92       17.78      2.15 o 
  10   7   2        0.22        1.71      1.07 o 
  11   7   2        0.55       -1.09      1.16 o 
  12   7   2       16.57       22.73      5.66 o 
  13   7   2        0.24        0.75      1.53 o 
 -13   8   2       10.20        8.94      2.32 o 
 -12   8   2        0.00       -0.11      1.47 o 
 -11   8   2        0.31       -0.91      1.40 o 
 -10   8   2        4.52        0.52      1.75 o 
  -9   8   2        1.50        3.03      1.35 o 
  -8   8   2        8.01        3.86      1.37 o 
  -7   8   2        0.83        1.31      0.71 o 
  -6   8   2        1.39        1.31      0.65 o 
  -5   8   2       38.36       38.46      1.78 o 
  -4   8   2      184.61      194.98      3.26 o 
  -3   8   2       97.66       93.00      4.02 o 
  -2   8   2       45.08       48.38      1.64 o 
  -1   8   2       64.10       63.53      2.11 o 
   0   8   2       43.99       36.76      1.69 o 
   1   8   2       33.93       37.17      2.93 o 
   2   8   2       83.47       93.43      2.65 o 
   3   8   2        4.31        5.12      0.93 o 
   4   8   2       10.18       11.99      1.01 o 
   5   8   2       18.42       21.35      1.30 o 
   6   8   2        0.12       -0.82      0.55 o 
   7   8   2        0.57        0.14      0.67 o 
   8   8   2        1.42       -0.24      0.78 o 
   9   8   2        5.01        7.09      1.32 o 
  10   8   2        1.84        0.99      1.02 o 
  11   8   2       12.75       10.23      2.07 o 
  12   8   2        0.32        0.40      1.43 o 
  13   8   2        0.65        1.44      1.92 o 
 -12   9   2        0.00       -0.01      1.55 o 
 -11   9   2       17.03       22.00      2.71 o 
 -10   9   2       14.31       17.17      2.37 o 
  -9   9   2        6.58        7.94      1.80 o 
  -8   9   2       66.49       64.25      3.35 o 
  -7   9   2      137.24      142.97      3.14 o 
  -6   9   2        0.34        0.44      0.72 o 
  -5   9   2       18.53       20.33      1.55 o 
  -4   9   2      146.65      141.80      4.40 o 
  -3   9   2        1.01        1.08      0.63 o 
  -2   9   2        7.94        6.62      0.86 o 
  -1   9   2        1.10        2.01      0.61 o 
   0   9   2       22.80       21.12      1.47 o 
   1   9   2       36.49       36.38      1.77 o 
   2   9   2       52.26       55.94      2.91 o 
   3   9   2        2.52        0.29      0.70 o 
   4   9   2       37.51       32.48      2.01 o 
   5   9   2       14.88       17.40      1.54 o 
   6   9   2        3.09        1.02      0.85 o 
   7   9   2        7.11        9.25      1.62 o 
   8   9   2        6.33        5.30      1.39 o 
   9   9   2        3.38        2.33      2.20 o 
  10   9   2       10.42        9.10      2.29 o 
  11   9   2        8.22       13.78      3.29 o 
  12   9   2        5.99        6.49      2.80 o 
 -12  10   2       11.13       15.78      3.74 o 
 -11  10   2        1.84        2.14      2.46 o 
 -10  10   2        9.20        9.15      2.05 o 
  -9  10   2        5.45       10.72      2.11 o 
  -8  10   2        1.68        1.38      1.28 o 
  -7  10   2      120.70      121.36      3.03 o 
  -6  10   2      253.30      263.64      4.75 o 
  -5  10   2       26.42       25.31      1.62 o 
  -4  10   2      112.63      108.93      3.56 o 
  -3  10   2      219.55      215.02      3.92 o 
  -2  10   2      199.41      204.91      3.66 o 
  -1  10   2      200.29      199.54      3.56 o 
   0  10   2      134.69      133.27      3.38 o 
   1  10   2       29.47       30.33      1.80 o 
   2  10   2        1.13        0.61      0.73 o 
   3  10   2        7.85       10.36      1.32 o 
   4  10   2        5.28        4.38      1.45 o 
   5  10   2       11.32        9.60      1.80 o 
   6  10   2        8.71        8.43      1.31 o 
   7  10   2       21.48       21.59      1.85 o 
   8  10   2       42.09       49.52      2.54 o 
   9  10   2        0.55        2.05      1.25 o 
  10  10   2        0.07       -0.01      1.14 o 
  11  10   2       10.18        9.47      2.89 o 
 -11  11   2       18.17       18.60      2.79 o 
 -10  11   2       30.12       30.05      2.99 o 
  -9  11   2        8.48       10.89      2.86 o 
  -8  11   2        2.69        0.66      1.32 o 
  -7  11   2        4.25        2.86      0.95 o 
  -6  11   2        1.40        0.99      0.79 o 
  -5  11   2      195.30      202.16      3.92 o 
  -4  11   2        0.00       -0.16      0.78 o 
  -3  11   2      742.28      770.38     14.21 o 
  -2  11   2      511.88      537.31      6.38 o 
  -1  11   2        8.67        6.97      1.14 o 
   0  11   2      170.62      164.10      3.96 o 
   1  11   2      242.80      236.92      5.94 o 
   2  11   2       15.45       15.82      1.63 o 
   3  11   2        0.49       -0.65      0.73 o 
   4  11   2       56.60       40.17      2.18 o 
   5  11   2       21.30       15.63      1.67 o 
   6  11   2       24.16       22.36      1.90 o 
   7  11   2        7.68        6.79      1.61 o 
   8  11   2       11.10        8.06      1.47 o 
   9  11   2        2.02        0.89      1.81 o 
  10  11   2        0.06       -1.20      1.63 o 
  -7  12   2      103.88      102.69      6.66 o 
  -6  12   2       84.56       81.18      3.17 o 
  -5  12   2       52.27       50.94      2.57 o 
  -4  12   2      103.80      114.23      4.62 o 
  -3  12   2       94.55       98.97      3.33 o 
  -2  12   2      135.11      130.61      4.63 o 
  -1  12   2      124.56      126.21      4.56 o 
   0  12   2      127.88      129.28      4.64 o 
   1  12   2      152.66      180.78      9.01 o 
   2  12   2      377.57      351.05      9.49 o 
   3  12   2        1.36        0.48      1.11 o 
   4  12   2       32.20       33.79      6.55 o 
   5  12   2      135.00      134.80      6.49 o 
   6  12   2       27.01       22.33      2.51 o 
   7  12   2        0.08       -1.51      1.03 o 
   8  12   2        0.08        0.06      1.91 o 
   9  12   2        0.32       -0.37      1.54 o 
  10  12   2        6.87        0.40      1.94 o 
  -7  13   2       21.67       16.61      3.01 o 
  -6  13   2        2.63        3.12      1.94 o 
  -5  13   2       55.61       58.63      8.30 o 
  -4  13   2       22.30       21.02      2.66 o 
  -3  13   2        0.23       -0.16      1.04 o 
  -2  13   2        1.14        1.66      1.21 o 
  -1  13   2        6.58        7.61      1.66 o 
   0  13   2       12.58       14.08      2.06 o 
   1  13   2       10.05       14.53      2.11 o 
   2  13   2      116.70      129.65      9.54 o 
   3  13   2        7.82       10.81      1.90 o 
   4  13   2        8.45        6.14      1.61 o 
   5  13   2       26.69       31.67      3.23 o 
   6  13   2        8.79        9.55      1.95 o 
   7  13   2       37.25       40.81      6.74 o 
   8  13   2       20.89       22.70      3.48 o 
   9  13   2       10.11        7.32      2.02 o 
  -7  14   2       19.21       13.44      3.14 o 
  -6  14   2       16.57       18.15      2.52 o 
  -5  14   2        0.04       -0.31      1.21 o 
  -4  14   2       12.68       15.35      2.29 o 
  -3  14   2        8.78        7.29      1.67 o 
  -2  14   2       75.81       74.65      3.91 o 
  -1  14   2       43.58       35.28      3.04 o 
   0  14   2        1.51        3.00      1.43 o 
   1  14   2        0.02       -1.50      1.00 o 
   2  14   2        5.15        5.29      1.59 o 
   3  14   2       84.40       87.63      5.00 o 
   4  14   2       33.50       40.43      3.23 o 
   5  14   2        8.80       11.20      2.13 o 
   6  14   2       20.76       24.67      4.17 o 
   7  14   2        0.63        2.56      1.64 o 
   8  14   2        0.55       -2.42      1.88 o 
  -6  15   2        1.88        2.05      1.49 o 
  -5  15   2       16.15       21.10      2.79 o 
  -4  15   2        1.23       -0.61      1.97 o 
  -3  15   2       14.82       14.79      2.38 o 
  -2  15   2        0.74       -0.67      1.11 o 
  -1  15   2        2.84        1.29      1.40 o 
   0  15   2        4.46        3.54      1.48 o 
   1  15   2        0.16        0.64      1.27 o 
   2  15   2       10.04       11.75      2.94 o 
   3  15   2        0.75        2.75      1.52 o 
   4  15   2        0.03       -1.69      1.13 o 
   5  15   2        6.15        7.09      1.99 o 
   6  15   2        0.65       -0.91      1.24 o 
  -4  16   2        8.95        9.79      3.01 o 
  -3  16   2        3.07        2.92      1.73 o 
  -2  16   2        0.33       -0.50      1.37 o 
  -1  16   2        3.64        2.01      2.08 o 
   0  16   2        8.67        5.95      1.85 o 
   1  16   2        2.97        3.48      1.62 o 
   2  16   2        0.12        1.08      1.32 o 
   3  16   2        1.38        2.30      1.55 o 
   4  16   2       20.45       29.93      3.42 o 
 -14   1   3        0.98        1.18      1.47 o 
 -13   1   3        0.05       -0.01      2.01 o 
 -12   1   3        9.72        8.36      1.53 o 
 -11   1   3        0.67        2.32      1.04 o 
 -10   1   3       29.35       31.54      1.73 o 
  -9   1   3        0.15        0.19      0.64 o 
  -8   1   3       14.01       12.77      1.09 o 
  -7   1   3       26.05       22.48      1.21 o 
  -6   1   3      537.71      527.33      5.22 o 
  -5   1   3       23.52       18.72      0.97 o 
  -4   1   3      156.90      154.97      2.35 o 
  -3   1   3     1461.47     1421.25      9.01 o 
  -2   1   3      634.88      604.36      4.13 o 
  -1   1   3     3185.46     3149.15     16.88 o 
   0   1   3       27.14       18.79      0.92 o 
   1   1   3      910.88      872.99     12.50 o 
   2   1   3      120.10       99.04      2.36 o 
   3   1   3     2251.38     2233.04     18.44 o 
   4   1   3      639.11      723.79     10.43 o 
   5   1   3       88.47       71.24      2.40 o 
   6   1   3       70.72       68.35      2.49 o 
   7   1   3        0.70        1.35      0.83 o 
   8   1   3        0.18        0.90      0.72 o 
   9   1   3       18.33       15.37      1.49 o 
  10   1   3       26.37       23.32      1.93 o 
  11   1   3        0.16       -1.06      0.83 o 
  12   1   3        5.25        6.61      1.73 o 
  13   1   3        2.80        4.11      1.63 o 
  14   1   3        4.89        5.75      2.18 o 
 -14   2   3       23.36       20.37      2.93 o 
 -13   2   3       22.34       21.85      2.91 o 
 -12   2   3       13.96       16.73      1.87 o 
 -11   2   3       23.27       23.30      1.99 o 
 -10   2   3        1.48        0.52      0.84 o 
  -9   2   3       24.03       25.10      1.73 o 
  -8   2   3       33.59       37.72      2.10 o 
  -7   2   3       92.12       88.98      2.15 o 
  -6   2   3      920.16      893.20     11.33 o 
  -5   2   3     1042.32      965.41      8.23 o 
  -4   2   3      149.74      130.91      2.41 o 
  -3   2   3      944.88      983.89      5.34 o 
  -2   2   3     1551.99     1517.86     13.48 o 
  -1   2   3      494.65      490.55      4.30 o 
   0   2   3      112.11      101.41      1.86 o 
   1   2   3     1897.67     1862.75     16.37 o 
   2   2   3       32.60       44.72      1.34 o 
   3   2   3      242.10      231.88      3.80 o 
   4   2   3      299.17      347.15      4.43 o 
   5   2   3       13.98       12.29      1.03 o 
   6   2   3       90.50       77.91      2.30 o 
   7   2   3      231.66      226.14      4.10 o 
   8   2   3        4.04        4.59      1.27 o 
   9   2   3        9.15        8.45      1.27 o 
  10   2   3       58.86       56.59      2.54 o 
  11   2   3        5.09        5.22      1.23 o 
  12   2   3       17.42       19.11      2.81 o 
  13   2   3       10.10       11.92      2.40 o 
  14   2   3       16.63       14.23      2.57 o 
 -14   3   3        0.13        1.57      1.55 o 
 -13   3   3        0.17        1.10      2.15 o 
 -12   3   3       21.70       20.79      2.00 o 
 -11   3   3       37.64       39.38      3.84 o 
 -10   3   3       23.54       20.71      1.77 o 
  -9   3   3       15.10       14.77      2.63 o 
  -8   3   3       51.57       59.40      2.52 o 
  -7   3   3       48.26       56.64      3.28 o 
  -6   3   3      764.22      767.34      6.60 o 
  -5   3   3      735.82      856.00      6.97 o 
  -4   3   3       92.88       98.69      1.35 o 
  -3   3   3      132.64      138.62      1.59 o 
  -2   3   3      197.37      210.59      1.92 o 
  -1   3   3        0.91       -0.15      0.25 o 
   0   3   3      266.90      284.67      2.83 o 
   1   3   3      330.75      323.59      3.19 o 
   2   3   3        0.81       -0.56      0.52 o 
   3   3   3      157.53      143.06      2.55 o 
   4   3   3      644.98      600.35      6.24 o 
   5   3   3      277.96      289.44      4.27 o 
   6   3   3      629.00      594.38      6.77 o 
   7   3   3        6.42        6.25      0.99 o 
   8   3   3       80.50       83.00      2.98 o 
   9   3   3        9.68        9.00      1.30 o 
  10   3   3        2.50        1.86      1.03 o 
  11   3   3       31.25       36.10      2.28 o 
  12   3   3       12.92       11.58      2.05 o 
  13   3   3        4.10        3.05      1.62 o 
  14   3   3        6.74        5.14      2.86 o 
 -14   4   3       58.50       51.67      5.51 o 
 -13   4   3       26.97       27.68      3.68 o 
 -12   4   3        9.88       13.00      1.76 o 
 -11   4   3       53.08       60.23      2.74 o 
 -10   4   3        0.10        0.08      0.93 o 
  -9   4   3       10.87       11.86      1.38 o 
  -8   4   3      213.22      187.99      3.99 o 
  -7   4   3      141.95      137.77      3.26 o 
  -6   4   3      108.37      105.92      2.70 o 
  -5   4   3      275.99      301.49      3.01 o 
  -4   4   3       62.93       66.72      1.17 o 
  -3   4   3      159.57      152.45      2.32 o 
  -2   4   3      458.96      491.26      3.82 o 
  -1   4   3      529.77      601.87      5.03 o 
   0   4   3      288.06      277.24      3.89 o 
   1   4   3      178.33      167.03      3.16 o 
   2   4   3     1118.83     1126.90     10.72 o 
   3   4   3     1820.44     1849.36     13.59 o 
   4   4   3      274.11      286.70      4.05 o 
   5   4   3      369.19      337.54      4.71 o 
   6   4   3      542.37      585.95     10.96 o 
   7   4   3       18.61       14.94      1.35 o 
   8   4   3       59.00       48.76      2.19 o 
   9   4   3      160.61      163.41      5.20 o 
  10   4   3       72.41       67.10      2.99 o 
  11   4   3       12.62       12.76      1.68 o 
  12   4   3       32.89       44.04      3.35 o 
  13   4   3       10.81       11.14      2.58 o 
  14   4   3        2.04        5.97      2.86 o 
 -14   5   3       20.31       25.86      2.99 o 
 -13   5   3       21.98       24.22      2.38 o 
 -12   5   3        8.45        8.66      1.61 o 
 -11   5   3       15.29       14.67      1.77 o 
 -10   5   3       85.11       75.81      2.93 o 
  -9   5   3        0.52        0.93      0.81 o 
  -8   5   3      126.37      130.23      3.36 o 
  -7   5   3       36.09       31.02      1.75 o 
  -6   5   3       22.19       29.03      1.27 o 
  -5   5   3      396.46      415.55      3.89 o 
  -4   5   3      387.18      402.28      4.29 o 
  -3   5   3       29.35       37.28      1.04 o 
  -2   5   3      343.00      335.38      3.04 o 
  -1   5   3     2846.14     2978.20     20.18 o 
   0   5   3        1.64        1.37      0.66 o 
   1   5   3      203.75      257.18      3.52 o 
   2   5   3        0.74        0.98      0.44 o 
   3   5   3      115.16      135.10      2.37 o 
   4   5   3      231.46      240.12      3.74 o 
   5   5   3        5.73       12.86      2.76 o 
   6   5   3       48.65       41.43      3.23 o 
   7   5   3      230.29      238.46      4.43 o 
   8   5   3      272.59      255.57      7.53 o 
   9   5   3       26.34       33.35      2.10 o 
  10   5   3       88.91       85.74      4.34 o 
  11   5   3       23.01       16.76      2.79 o 
  12   5   3       87.24       87.93      7.07 o 
  13   5   3        0.06        0.05      1.39 o 
 -13   6   3       16.08       22.84      2.95 o 
 -12   6   3        6.73        6.19      1.85 o 
 -11   6   3        0.57        0.74      0.97 o 
 -10   6   3       26.78       24.09      1.93 o 
  -9   6   3       21.21       21.37      1.74 o 
  -8   6   3       33.75       35.31      1.95 o 
  -7   6   3       10.81       12.80      1.31 o 
  -6   6   3        0.36        0.22      0.43 o 
  -5   6   3      180.52      193.07      3.42 o 
  -4   6   3        2.75        2.67      0.48 o 
  -3   6   3       38.68       43.89      1.33 o 
  -2   6   3       79.09       90.91      1.42 o 
  -1   6   3       25.81       28.41      1.41 o 
   0   6   3      472.11      472.87      5.79 o 
   1   6   3     1908.40     2197.90     16.53 o 
   2   6   3      586.30      573.22      9.77 o 
   3   6   3      415.44      452.31      7.62 o 
   4   6   3      411.12      444.26      5.90 o 
   5   6   3      510.55      512.91      8.69 o 
   6   6   3       99.25       93.65      4.10 o 
   7   6   3     1043.13      990.72     11.59 o 
   8   6   3      220.85      225.44      4.61 o 
   9   6   3       94.18       87.59      3.07 o 
  10   6   3      151.82      155.97      4.19 o 
  11   6   3       43.86       33.91      3.09 o 
  12   6   3        0.17       -1.80      1.33 o 
  13   6   3        1.03        2.63      1.53 o 
 -13   7   3        3.67        3.79      1.94 o 
 -12   7   3        0.53       -0.93      1.35 o 
 -11   7   3        0.97       -0.42      1.26 o 
 -10   7   3        3.59        2.86      1.39 o 
  -9   7   3      100.58      105.49      6.74 o 
  -8   7   3       57.75       55.68      3.77 o 
  -7   7   3       38.68       39.57      2.86 o 
  -6   7   3        0.01        0.15      0.58 o 
  -5   7   3       16.27       15.35      1.08 o 
  -4   7   3        0.18       -0.10      0.50 o 
  -3   7   3       44.42       49.76      1.64 o 
  -2   7   3        0.15        1.28      0.51 o 
  -1   7   3      301.78      309.85      4.69 o 
   0   7   3        0.91        0.14      0.63 o 
   1   7   3      258.71      262.58      4.41 o 
   2   7   3       51.50       47.53      2.80 o 
   3   7   3      746.00      688.61      7.99 o 
   4   7   3      534.23      582.18      8.59 o 
   5   7   3      401.98      381.66      6.02 o 
   6   7   3        3.11        1.54      1.06 o 
   7   7   3        0.04        1.11      0.91 o 
   8   7   3      186.85      183.24      4.20 o 
   9   7   3      118.42      111.01      3.87 o 
  10   7   3       48.34       48.38      2.57 o 
  11   7   3        0.01        0.97      1.15 o 
  12   7   3        5.16        5.67      1.81 o 
  13   7   3       10.96        7.21      2.03 o 
 -12   8   3        1.03        1.11      1.58 o 
 -11   8   3        2.28        1.46      1.65 o 
 -10   8   3       17.14       18.10      2.51 o 
  -9   8   3        1.91        0.58      1.20 o 
  -8   8   3        8.03        6.08      2.01 o 
  -7   8   3       20.74       20.15      2.21 o 
  -6   8   3       68.05       76.25      3.36 o 
  -5   8   3       22.96       21.35      1.32 o 
  -4   8   3      185.52      201.71      4.87 o 
  -3   8   3       25.71       26.03      1.65 o 
  -2   8   3        3.28        3.16      0.70 o 
  -1   8   3      160.64      147.00      5.57 o 
   0   8   3      174.01      197.09      5.59 o 
   1   8   3        2.03        1.35      0.97 o 
   2   8   3      116.64      116.56      3.13 o 
   3   8   3       29.26       25.94      1.72 o 
   4   8   3       38.95       40.20      2.03 o 
   5   8   3      177.23      178.42      5.48 o 
   6   8   3       20.14       19.39      1.69 o 
   7   8   3       81.01       80.89      5.57 o 
   8   8   3       11.54       11.33      1.83 o 
   9   8   3       60.36       57.68      3.32 o 
  10   8   3        2.46        1.46      2.52 o 
  11   8   3        7.32       10.67      3.05 o 
  12   8   3       10.67        8.58      3.17 o 
 -12   9   3       15.73       15.55      2.60 o 
 -11   9   3       10.11       11.79      2.25 o 
 -10   9   3        4.95        3.60      1.61 o 
  -9   9   3        8.83       11.29      2.08 o 
  -8   9   3       36.39       34.80      3.91 o 
  -7   9   3        0.83        0.45      1.46 o 
  -6   9   3      113.62      126.50      3.36 o 
  -5   9   3       35.99       41.32      1.82 o 
  -4   9   3        0.79        0.72      0.73 o 
  -3   9   3       47.16       49.16      1.88 o 
  -2   9   3        0.28        0.30      0.62 o 
  -1   9   3       82.99       84.93      2.85 o 
   0   9   3       11.37       12.30      1.31 o 
   1   9   3       34.45       31.87      1.81 o 
   2   9   3        5.85        3.50      0.92 o 
   3   9   3       60.55       67.52      2.56 o 
   4   9   3       25.97       26.30      1.85 o 
   5   9   3       19.13       16.77      1.64 o 
   6   9   3       19.35       18.61      1.75 o 
   7   9   3        4.06        3.80      1.32 o 
   8   9   3       41.36       38.70      2.77 o 
   9   9   3        8.47        4.68      1.50 o 
  10   9   3        0.68        1.35      1.80 o 
  11   9   3       12.74       20.76      3.75 o 
  12   9   3        8.11       10.46      3.23 o 
 -11  10   3       20.78       22.95      3.34 o 
 -10  10   3        1.45       -0.36      1.41 o 
  -9  10   3       51.25       49.65      3.40 o 
  -8  10   3        2.77        3.19      1.49 o 
  -7  10   3       80.92       86.79      4.08 o 
  -6  10   3      115.97      127.07      4.36 o 
  -5  10   3      380.06      383.83      6.16 o 
  -4  10   3      356.68      360.96     10.60 o 
  -3  10   3      213.89      214.15      5.13 o 
  -2  10   3      420.19      426.78      5.60 o 
  -1  10   3        3.02        1.90      0.90 o 
   0  10   3        0.43        1.53      0.95 o 
   1  10   3        0.78       -0.35      0.74 o 
   2  10   3        2.84        3.04      1.00 o 
   3  10   3       74.41       58.37      2.53 o 
   4  10   3       60.36       44.39      2.28 o 
   5  10   3        3.34        1.59      0.95 o 
   6  10   3       58.68       44.83      2.44 o 
   7  10   3       21.57       18.67      2.37 o 
   8  10   3        0.61        2.04      1.25 o 
   9  10   3       14.65       13.15      2.10 o 
  10  10   3        1.56       -1.10      1.24 o 
  11  10   3        1.34        6.89      2.68 o 
 -11  11   3        5.55        7.17      2.83 o 
 -10  11   3        6.36        5.60      1.97 o 
  -9  11   3        2.91        0.52      1.43 o 
  -8  11   3       72.46       78.64      4.15 o 
  -7  11   3       45.06       45.48      3.26 o 
  -6  11   3        6.58        9.10      1.23 o 
  -5  11   3       55.12       55.23      2.28 o 
  -4  11   3      154.33      172.63      4.72 o 
  -3  11   3      495.52      522.50     10.38 o 
  -2  11   3       19.16       17.60      2.10 o 
  -1  11   3      550.09      535.79      6.58 o 
   0  11   3       71.24       63.08      3.95 o 
   1  11   3       28.02       21.27      1.77 o 
   2  11   3       20.00       18.34      1.72 o 
   3  11   3      197.41      166.53      4.29 o 
   4  11   3       12.11        7.92      1.37 o 
   5  11   3      103.40       83.10      3.19 o 
   6  11   3       53.11       48.05      3.04 o 
   7  11   3        9.64        7.01      1.42 o 
   8  11   3        1.06        0.26      1.25 o 
   9  11   3        6.59        5.61      1.67 o 
  10  11   3        2.37        2.52      1.54 o 
 -10  12   3       11.03       17.58      2.79 o 
  -9  12   3        1.27        2.34      1.63 o 
  -8  12   3        2.03        2.37      2.80 o 
  -7  12   3      100.30      100.18      4.94 o 
  -6  12   3       50.34       57.30      2.39 o 
  -5  12   3        0.63        1.26      0.95 o 
  -4  12   3        5.34        5.10      1.45 o 
  -3  12   3      331.73      338.11      5.93 o 
  -2  12   3        2.26        0.96      0.80 o 
  -1  12   3        7.17        9.30      1.23 o 
   0  12   3      262.49      264.32      5.42 o 
   1  12   3       11.50        5.26      1.58 o 
   2  12   3      150.99      117.53      3.72 o 
   3  12   3       27.73       21.30      3.37 o 
   4  12   3        0.09       -0.24      0.88 o 
   5  12   3       63.72       59.48      4.43 o 
   6  12   3        3.84        1.61      1.09 o 
   7  12   3        1.09       -0.27      1.51 o 
   8  12   3        2.42        0.74      1.40 o 
   9  12   3        4.63        2.49      2.25 o 
  -6  13   3       77.58       79.71      4.01 o 
  -5  13   3        0.09        1.02      1.43 o 
  -4  13   3        0.01       -0.29      1.00 o 
  -3  13   3       18.92       24.95      2.55 o 
  -2  13   3       44.59       34.80      2.89 o 
  -1  13   3       17.38       18.18      2.35 o 
   0  13   3      269.55      258.67     14.52 o 
   1  13   3      174.29      173.85     11.89 o 
   2  13   3      152.04      143.33      5.24 o 
   3  13   3        7.33        9.44      2.09 o 
   4  13   3        2.59        0.39      1.41 o 
   5  13   3        0.99        0.74      1.28 o 
   6  13   3        2.63        2.56      1.50 o 
   7  13   3        4.87        8.68      1.99 o 
   8  13   3        4.39        3.10      1.65 o 
  -6  14   3        0.10        0.86      1.86 o 
  -5  14   3       13.92       21.37      2.65 o 
  -4  14   3       28.20       31.57      2.94 o 
  -3  14   3        1.66        1.39      1.35 o 
  -2  14   3       21.12       21.76      2.55 o 
  -1  14   3       17.96       17.72      2.42 o 
   0  14   3       68.16       78.76      4.03 o 
   1  14   3       20.72       20.05      2.66 o 
   2  14   3        6.45        7.83      1.80 o 
   3  14   3        2.45        3.14      1.48 o 
   4  14   3       45.80       51.23      5.52 o 
   5  14   3       21.06       25.98      3.01 o 
   6  14   3        2.75        4.47      1.74 o 
   7  14   3        2.74        1.16      1.48 o 
  -6  15   3        0.70        1.41      2.09 o 
  -5  15   3        2.45        4.03      1.73 o 
  -4  15   3        6.46        8.48      2.08 o 
  -3  15   3        0.58        0.86      2.20 o 
  -2  15   3       20.64       22.27      3.21 o 
  -1  15   3        0.08       -0.03      1.12 o 
   0  15   3        0.18        0.48      1.28 o 
   1  15   3       28.51       26.87      2.99 o 
   2  15   3       13.56       17.83      2.53 o 
   3  15   3       19.52       23.73      3.77 o 
   4  15   3       14.73       18.07      5.28 o 
   5  15   3       15.08       15.48      2.64 o 
  -3  16   3        4.19        1.64      1.62 o 
  -2  16   3        4.11        6.01      1.83 o 
  -1  16   3       16.83       20.46      4.55 o 
   0  16   3       10.39       14.99      2.65 o 
   1  16   3       52.50       63.59      4.12 o 
   2  16   3        0.12        2.13      1.64 o 
   3  16   3        4.16        4.49      1.80 o 
 -14   0   4        3.35        9.38      3.20 o 
 -13   0   4        9.21       13.13      3.38 o 
 -12   0   4       45.80       43.90      3.22 o 
 -11   0   4        7.05        7.89      1.65 o 
 -10   0   4       38.12       41.80      2.74 o 
  -9   0   4      152.61      155.33      4.64 o 
  -8   0   4      186.96      189.52      4.87 o 
  -7   0   4        5.73        7.09      1.40 o 
  -6   0   4      222.57      203.28      4.56 o 
  -5   0   4     1790.20     1673.33     15.88 o 
  -4   0   4     1798.80     1833.60     16.62 o 
  -3   0   4      210.40      219.53      4.19 o 
  -2   0   4     3112.88     3244.18     34.53 o 
  -1   0   4      283.66      295.50      6.92 o 
   0   0   4        0.22        0.34      0.86 o 
   1   0   4      236.97      218.62      4.00 o 
   2   0   4     2847.11     3014.80     34.30 o 
   3   0   4      396.61      404.81      8.37 o 
   4   0   4     1271.33     1436.85     19.78 o 
   5   0   4      554.12      674.44     12.24 o 
   6   0   4      237.48      233.73      6.95 o 
   7   0   4        2.74        1.05      1.14 o 
   8   0   4       15.40       15.87      2.46 o 
   9   0   4      118.63      114.73      5.72 o 
  10   0   4        6.15       10.26      1.82 o 
  11   0   4      157.03      156.19      7.75 o 
  12   0   4       33.66       29.01      4.03 o 
  13   0   4        5.84        6.24      2.68 o 
 -14   1   4        2.97        3.40      1.79 o 
 -13   1   4        2.29        2.09      1.21 o 
 -12   1   4       35.03       35.52      2.50 o 
 -11   1   4       21.04       17.07      1.55 o 
 -10   1   4       50.11       51.33      2.11 o 
  -9   1   4       96.85       90.75      3.83 o 
  -8   1   4       29.15       25.38      1.43 o 
  -7   1   4      182.79      173.21      3.17 o 
  -6   1   4      470.77      443.76      4.93 o 
  -5   1   4     1749.84     1679.66     11.28 o 
  -4   1   4     2028.98     1947.26     12.30 o 
  -3   1   4      500.69      505.98      4.05 o 
  -2   1   4        0.67        4.61      0.49 o 
  -1   1   4      605.82      614.08      6.29 o 
   0   1   4      576.39      563.52      8.69 o 
   1   1   4      435.85      490.38      6.34 o 
   2   1   4      381.80      390.37      5.62 o 
   3   1   4      225.34      266.10      8.38 o 
   4   1   4      410.79      495.73      6.93 o 
   5   1   4        5.19        5.24      2.00 o 
   6   1   4        1.70        2.93      1.71 o 
   7   1   4        4.56        2.60      0.82 o 
   8   1   4        1.58        0.49      0.70 o 
   9   1   4       53.19       50.41      3.18 o 
  10   1   4        4.23        6.04      1.26 o 
  11   1   4        6.21       10.00      1.52 o 
  12   1   4        4.66        3.90      2.35 o 
  13   1   4        4.73        2.47      1.63 o 
 -14   2   4        0.22       -0.28      1.51 o 
 -13   2   4       50.19       45.95      2.87 o 
 -12   2   4       28.56       26.69      2.26 o 
 -11   2   4       19.77       21.48      1.99 o 
 -10   2   4        0.34        0.31      0.77 o 
  -9   2   4       25.96       23.85      1.76 o 
  -8   2   4        4.27        4.10      0.79 o 
  -7   2   4      682.25      656.05      6.47 o 
  -6   2   4       11.96       14.71      1.05 o 
  -5   2   4       25.95       21.98      1.15 o 
  -4   2   4      257.55      256.58      2.69 o 
  -3   2   4      847.87      968.25      6.55 o 
  -2   2   4     1054.52     1134.50      8.07 o 
  -1   2   4        1.83        0.81      0.38 o 
   0   2   4      672.38      700.53      6.83 o 
   1   2   4      780.18      872.97      7.71 o 
   2   2   4        4.52        4.48      0.62 o 
   3   2   4      124.61      144.60      3.57 o 
   4   2   4       16.85       15.18      1.10 o 
   5   2   4       62.92       56.25      1.98 o 
   6   2   4       35.29       39.72      1.83 o 
   7   2   4      117.19      126.27      3.43 o 
   8   2   4        6.02        4.11      0.99 o 
   9   2   4        2.79        1.84      1.54 o 
  10   2   4       89.47       76.48      2.94 o 
  11   2   4        4.96        3.91      2.25 o 
  12   2   4        2.23        2.69      2.08 o 
  13   2   4       14.65       11.93      2.28 o 
 -14   3   4        2.95        2.54      1.71 o 
 -13   3   4        3.98        4.60      1.43 o 
 -12   3   4       20.25       24.42      2.23 o 
 -11   3   4       91.00       84.69      3.29 o 
 -10   3   4       23.65       25.74      2.15 o 
  -9   3   4       52.81       51.56      2.01 o 
  -8   3   4       13.91       16.23      1.24 o 
  -7   3   4       26.37       22.80      1.30 o 
  -6   3   4        1.05        0.09      0.47 o 
  -5   3   4        0.21       -0.22      0.36 o 
  -4   3   4      281.30      299.31      4.66 o 
  -3   3   4      595.97      644.43      4.31 o 
  -2   3   4        3.49        1.17      0.72 o 
  -1   3   4       11.50       14.01      0.73 o 
   0   3   4       52.16       56.26      1.52 o 
   1   3   4       39.83       47.73      1.48 o 
   2   3   4       99.78       92.79      2.40 o 
   3   3   4       16.98       23.93      1.40 o 
   4   3   4      164.79      153.90      3.03 o 
   5   3   4      155.16      171.99      4.35 o 
   6   3   4      571.73      527.95      6.63 o 
   7   3   4        2.92        5.62      1.00 o 
   8   3   4      108.38      104.45      3.10 o 
   9   3   4        0.00        0.79      0.82 o 
  10   3   4       17.10       20.38      1.85 o 
  11   3   4        0.58       -0.40      0.94 o 
  12   3   4        5.21        3.99      1.62 o 
  13   3   4        1.79       -0.72      1.29 o 
 -14   4   4        0.01        0.50      1.49 o 
 -13   4   4        7.83        9.50      2.94 o 
 -12   4   4       12.10       15.32      2.49 o 
 -11   4   4       14.90       17.16      1.87 o 
 -10   4   4       11.27        8.00      1.36 o 
  -9   4   4       25.74       23.44      2.30 o 
  -8   4   4      132.50      127.15      3.46 o 
  -7   4   4       42.08       41.19      2.36 o 
  -6   4   4       18.96       25.88      1.26 o 
  -5   4   4       10.38        8.34      0.61 o 
  -4   4   4      359.77      418.27      3.40 o 
  -3   4   4      853.90      920.26      5.90 o 
  -2   4   4       29.61       21.90      0.72 o 
  -1   4   4      165.88      167.69      2.35 o 
   0   4   4      480.91      495.69      8.10 o 
   1   4   4       32.35       36.85      1.19 o 
   2   4   4       95.93       83.75      1.91 o 
   3   4   4        1.70        0.91      0.47 o 
   4   4   4      445.75      422.12      6.46 o 
   5   4   4       38.52       49.96      1.92 o 
   6   4   4       15.65       20.60      2.16 o 
   7   4   4        0.00       -0.13      0.72 o 
   8   4   4      233.26      227.06      4.62 o 
   9   4   4      216.05      214.68      4.71 o 
  10   4   4        0.03        0.64      0.95 o 
  11   4   4        4.95        3.04      1.24 o 
  12   4   4        0.09       -1.01      1.43 o 
  13   4   4        0.30       -1.48      1.23 o 
 -13   5   4       10.83        5.47      1.99 o 
 -12   5   4       14.88       13.06      1.81 o 
 -11   5   4        2.51        2.17      1.10 o 
 -10   5   4       66.95       63.00      2.77 o 
  -9   5   4        8.68       10.15      1.40 o 
  -8   5   4        0.09        0.97      0.82 o 
  -7   5   4      234.83      253.39      4.72 o 
  -6   5   4        7.97        7.44      1.25 o 
  -5   5   4        9.35        7.95      0.68 o 
  -4   5   4        0.10       -0.39      0.33 o 
  -3   5   4      265.51      309.53      2.74 o 
  -2   5   4      606.48      663.35      6.16 o 
  -1   5   4      309.95      353.34      4.90 o 
   0   5   4     1408.16     1527.05     19.88 o 
   1   5   4      399.55      435.90      4.09 o 
   2   5   4       79.07       73.46      2.24 o 
   3   5   4      444.99      441.32      5.16 o 
   4   5   4      276.56      267.21      7.03 o 
   5   5   4       94.03      111.60      3.13 o 
   6   5   4      148.34      136.26      4.37 o 
   7   5   4     1404.42     1397.76     12.89 o 
   8   5   4       29.91       30.30      1.95 o 
   9   5   4      266.79      257.96      5.18 o 
  10   5   4       33.48       40.83      3.20 o 
  11   5   4        0.02        0.91      1.13 o 
  12   5   4        0.79       -1.27      1.35 o 
  13   5   4       14.99       16.77      2.63 o 
 -13   6   4        4.95        5.77      2.04 o 
 -12   6   4        5.79        1.81      1.56 o 
 -11   6   4       21.57       16.54      2.43 o 
 -10   6   4       40.94       36.00      3.01 o 
  -9   6   4        3.58        2.23      1.42 o 
  -8   6   4        0.00        1.17      1.51 o 
  -7   6   4       41.01       37.74      2.65 o 
  -6   6   4        7.77        6.57      2.29 o 
  -5   6   4        0.01       -0.09      0.47 o 
  -4   6   4        2.18        1.23      0.69 o 
  -3   6   4      186.54      171.21      2.97 o 
  -2   6   4      367.33      391.52      4.70 o 
  -1   6   4        4.39        3.38      0.73 o 
   0   6   4      237.84      243.16      4.25 o 
   1   6   4      143.80      158.05      3.47 o 
   2   6   4      256.14      282.13     15.96 o 
   3   6   4       34.26       32.11      1.84 o 
   4   6   4      243.92      242.88      7.78 o 
   5   6   4       87.15       93.89      2.77 o 
   6   6   4      162.14      153.77      3.65 o 
   7   6   4      501.34      493.70     11.68 o 
   8   6   4        4.24        4.74      1.15 o 
   9   6   4       45.04       57.97      2.68 o 
  10   6   4      140.19      127.90      3.93 o 
  11   6   4       18.68       18.79      2.04 o 
  12   6   4        2.38        1.78      1.52 o 
  13   6   4        4.33        3.20      2.55 o 
 -13   7   4        1.19        5.44      2.74 o 
 -12   7   4        7.17        6.98      2.00 o 
 -11   7   4        6.06        5.26      1.86 o 
 -10   7   4       38.74       29.17      2.88 o 
  -9   7   4        6.54        9.83      1.97 o 
  -8   7   4        6.39        5.35      1.59 o 
  -7   7   4       77.64       71.95      3.54 o 
  -6   7   4       10.09        7.81      1.75 o 
  -5   7   4       12.10        9.98      1.15 o 
  -4   7   4        3.89        5.03      0.80 o 
  -3   7   4       44.97       43.02      1.65 o 
  -2   7   4      645.37      665.84      6.66 o 
  -1   7   4        5.21        3.42      0.83 o 
   0   7   4      105.25       89.51      2.69 o 
   1   7   4      143.43      158.45      3.61 o 
   2   7   4        3.88        3.26      0.86 o 
   3   7   4        8.77       10.64      1.29 o 
   4   7   4      448.08      417.88      8.11 o 
   5   7   4      170.11      156.78      4.81 o 
   6   7   4       14.93       14.49      3.88 o 
   7   7   4      100.51      103.66      4.94 o 
   8   7   4        5.63        9.23      1.76 o 
   9   7   4       41.56       39.93      3.08 o 
  10   7   4       35.53       35.47      3.05 o 
  11   7   4       13.14       11.81      2.66 o 
  12   7   4       20.02       19.47      3.91 o 
 -12   8   4        0.67       -0.78      1.60 o 
 -11   8   4        0.04        0.91      1.45 o 
 -10   8   4        0.03       -0.43      1.34 o 
  -9   8   4        4.95        6.58      1.76 o 
  -8   8   4        2.78        1.08      2.09 o 
  -7   8   4       42.75       35.61      2.86 o 
  -6   8   4        1.61        3.59      2.66 o 
  -5   8   4       10.46       10.83      1.10 o 
  -4   8   4       60.05       57.79      1.99 o 
  -3   8   4       64.15       63.70      2.09 o 
  -2   8   4      120.45      121.91      2.78 o 
  -1   8   4      142.05      131.91      5.10 o 
   0   8   4       60.38       61.07      2.37 o 
   1   8   4       81.88       86.31      2.78 o 
   2   8   4       51.13       53.77      2.29 o 
   3   8   4        2.55        2.18      0.90 o 
   4   8   4       26.75       31.27      2.05 o 
   5   8   4       98.02       99.60      3.97 o 
   6   8   4        0.36       -1.15      0.92 o 
   7   8   4        0.90       -0.46      1.11 o 
   8   8   4       27.25       28.00      2.68 o 
   9   8   4        6.18        5.65      1.68 o 
  10   8   4       17.95       18.61      2.49 o 
  11   8   4       19.48       14.51      2.43 o 
  12   8   4       12.19       14.03      3.72 o 
 -12   9   4        0.03       -1.97      1.75 o 
 -11   9   4        8.57        8.86      2.11 o 
 -10   9   4        0.18        0.00      1.36 o 
  -9   9   4        0.67        0.99      1.43 o 
  -8   9   4        6.94        6.90      1.84 o 
  -7   9   4        1.90        3.30      1.47 o 
  -6   9   4      172.29      176.60      9.18 o 
  -5   9   4       34.89       37.84      2.38 o 
  -4   9   4      242.86      248.48      7.04 o 
  -3   9   4        5.01        4.25      1.39 o 
  -2   9   4      108.02      104.30      2.74 o 
  -1   9   4       76.43       80.54      2.76 o 
   0   9   4       46.94       45.25      2.15 o 
   1   9   4      122.45       98.40      3.11 o 
   2   9   4       76.07       71.00      2.69 o 
   3   9   4        0.06       -0.34      0.79 o 
   4   9   4        1.87        0.68      0.78 o 
   5   9   4        5.76        4.42      1.14 o 
   6   9   4        0.07       -0.08      1.08 o 
   7   9   4       16.96       14.96      2.11 o 
   8   9   4       39.23       43.40      2.98 o 
   9   9   4        1.46        1.47      1.37 o 
  10   9   4        0.03        2.19      1.51 o 
  11   9   4       24.47       23.00      2.84 o 
 -11  10   4        4.43       11.39      2.42 o 
 -10  10   4        6.62       10.42      2.37 o 
  -9  10   4        1.25        0.35      1.42 o 
  -8  10   4        0.55        1.75      1.46 o 
  -7  10   4        9.82       14.02      2.35 o 
  -6  10   4       31.87       32.90      2.91 o 
  -5  10   4       13.19       13.42      1.40 o 
  -4  10   4      441.29      457.80      6.06 o 
  -3  10   4        5.96        7.37      1.12 o 
  -2  10   4       26.76       25.08      1.62 o 
  -1  10   4        0.19       -0.07      0.77 o 
   0  10   4      103.47       98.83      3.19 o 
   1  10   4       44.76       47.67      2.62 o 
   2  10   4       55.59       53.31      2.52 o 
   3  10   4        0.01       -0.74      0.75 o 
   4  10   4        8.78        5.05      1.21 o 
   5  10   4      196.87      162.15      4.45 o 
   6  10   4        1.54        0.10      0.95 o 
   7  10   4        1.28        3.81      1.53 o 
   8  10   4        8.44       10.17      2.04 o 
   9  10   4        7.15        8.89      2.08 o 
  10  10   4        1.71        2.58      2.20 o 
  11  10   4        5.80        3.91      1.77 o 
 -10  11   4        0.63        0.76      1.60 o 
  -9  11   4       11.73        7.77      2.28 o 
  -8  11   4        1.34        4.68      2.58 o 
  -7  11   4        0.49       -0.49      2.11 o 
  -6  11   4        1.58        3.28      1.66 o 
  -5  11   4      172.55      183.46      3.95 o 
  -4  11   4      217.20      217.23      4.25 o 
  -3  11   4       96.20      104.68      3.76 o 
  -2  11   4      123.66      127.16      3.42 o 
  -1  11   4       34.65       36.70      1.91 o 
   0  11   4       12.99       10.76      1.45 o 
   1  11   4        8.98        9.92      1.47 o 
   2  11   4       10.46        4.65      1.26 o 
   3  11   4       12.53        9.48      1.45 o 
   4  11   4      127.22      116.20      5.87 o 
   5  11   4       94.15       84.32      3.34 o 
   6  11   4        0.38        0.87      1.00 o 
   7  11   4        6.84        4.36      1.65 o 
   8  11   4        0.27        2.19      1.40 o 
   9  11   4        0.99        1.52      1.55 o 
  10  11   4        0.02        0.66      2.08 o 
  -9  12   4       26.94       31.00      5.97 o 
  -8  12   4       81.87       86.62      9.38 o 
  -7  12   4       10.08       16.76      2.64 o 
  -6  12   4        9.02        5.74      2.66 o 
  -5  12   4       12.83       16.44      1.62 o 
  -4  12   4       68.18       76.31      2.71 o 
  -3  12   4       14.39       17.87      2.21 o 
  -2  12   4        2.28        1.45      0.85 o 
  -1  12   4       43.54       38.96      2.05 o 
   0  12   4      278.09      243.45      5.37 o 
   1  12   4       69.83       66.75      2.91 o 
   2  12   4       81.21       76.81      3.18 o 
   3  12   4        6.90        9.12      1.54 o 
   4  12   4        1.27        1.27      1.33 o 
   5  12   4        6.30        3.78      1.25 o 
   6  12   4        0.02       -0.44      0.96 o 
   7  12   4        1.02        0.32      1.43 o 
   8  12   4       36.82       35.15      3.17 o 
   9  12   4       10.02       17.88      2.59 o 
  -8  13   4        4.94        9.79      2.42 o 
  -7  13   4       70.25       86.93     10.23 o 
  -6  13   4       27.71       30.98      3.24 o 
  -5  13   4        1.32        1.10      0.97 o 
  -4  13   4        6.89        6.66      1.22 o 
  -3  13   4       64.94       66.21      2.62 o 
  -2  13   4        0.31        0.34      0.81 o 
  -1  13   4        2.33        2.85      0.96 o 
   0  13   4       51.29       48.60      2.80 o 
   1  13   4        9.07        9.03      1.54 o 
   2  13   4       32.73       32.27      2.45 o 
   3  13   4        8.51        9.52      1.58 o 
   4  13   4       11.15       15.24      1.95 o 
   5  13   4        3.47        3.97      1.61 o 
   6  13   4        0.72        0.29      1.31 o 
   7  13   4        9.17        7.58      2.08 o 
   8  13   4        0.70        0.25      2.03 o 
  -5  14   4        1.41        1.98      1.49 o 
  -4  14   4        5.61        5.74      2.49 o 
  -3  14   4        2.66        1.85      1.41 o 
  -2  14   4       10.68       12.82      2.12 o 
  -1  14   4       30.71       32.69      6.86 o 
   0  14   4        1.10       -0.47      1.21 o 
   1  14   4        0.00       -0.54      0.96 o 
   2  14   4        1.84        4.29      1.59 o 
   3  14   4       43.55       38.46      3.32 o 
   4  14   4        8.22        8.54      4.31 o 
   5  14   4        0.71        0.88      1.34 o 
   6  14   4       12.64       16.71      2.63 o 
  -5  15   4       31.56       40.60      3.56 o 
  -4  15   4        0.10        0.08      1.35 o 
  -3  15   4        1.49        2.31      1.48 o 
  -2  15   4        6.31        3.10      1.92 o 
  -1  15   4        0.81        2.11      3.66 o 
   0  15   4       11.51       10.51      2.68 o 
   1  15   4        7.15        6.38      1.82 o 
   2  15   4       29.70       35.17      3.37 o 
   3  15   4        8.40        7.70      1.93 o 
   4  15   4       30.63       33.83      3.48 o 
 -14   1   5        0.01       -0.17      1.58 o 
 -13   1   5        2.87        0.78      1.26 o 
 -12   1   5        5.72        3.43      1.16 o 
 -11   1   5        6.89        8.00      1.41 o 
 -10   1   5      131.52      126.55      4.41 o 
  -9   1   5      499.12      481.70      6.11 o 
  -8   1   5       46.84       46.12      1.94 o 
  -7   1   5       18.75       14.71      1.76 o 
  -6   1   5        2.41        2.86      0.89 o 
  -5   1   5      875.82      806.22      7.70 o 
  -4   1   5       56.87       58.68      1.39 o 
  -3   1   5        0.03        0.64      0.50 o 
  -2   1   5      104.73      137.67      2.15 o 
  -1   1   5      992.13     1080.83      9.48 o 
   0   1   5     1983.45     2141.39     15.74 o 
   1   1   5       79.29       65.84      2.43 o 
   2   1   5       77.52       79.88      5.37 o 
   3   1   5       92.29       98.88      3.01 o 
   4   1   5      368.01      397.43     12.13 o 
   5   1   5        7.91        8.30      1.24 o 
   6   1   5       29.92       31.59      1.76 o 
   7   1   5        0.03        0.19      0.74 o 
   8   1   5      187.76      161.41      3.98 o 
   9   1   5       15.21       12.10      1.54 o 
  10   1   5        0.22       -0.86      1.10 o 
  11   1   5        0.03       -0.06      1.50 o 
  12   1   5       17.40       16.18      2.14 o 
  13   1   5        9.28        7.58      2.10 o 
 -13   2   5       24.24       20.21      2.29 o 
 -12   2   5        3.37        2.38      1.25 o 
 -11   2   5       17.96       17.83      1.64 o 
 -10   2   5       28.73       31.07      1.97 o 
  -9   2   5       27.65       31.05      1.75 o 
  -8   2   5      305.07      285.64      4.44 o 
  -7   2   5      192.22      187.33      3.38 o 
  -6   2   5       32.61       33.95      1.89 o 
  -5   2   5      605.52      611.80      6.03 o 
  -4   2   5      574.04      583.13      4.81 o 
  -3   2   5       64.66       50.98      1.31 o 
  -2   2   5      453.44      485.05      4.28 o 
  -1   2   5       13.30        7.78      0.71 o 
   0   2   5      215.31      237.30      4.49 o 
   1   2   5      189.24      196.95      4.60 o 
   2   2   5      149.46      166.33      4.33 o 
   3   2   5      104.69      106.96      2.64 o 
   4   2   5      206.43      209.38      3.88 o 
   5   2   5       64.65       62.84      3.26 o 
   6   2   5        0.15        0.57      0.70 o 
   7   2   5        0.34        0.89      0.76 o 
   8   2   5       37.38       44.09      3.17 o 
   9   2   5       34.61       33.48      2.18 o 
  10   2   5        8.96        6.05      1.30 o 
  11   2   5        2.19        1.88      1.20 o 
  12   2   5       41.40       45.41      4.02 o 
  13   2   5        1.36       -0.12      1.45 o 
 -13   3   5        9.02       10.05      1.82 o 
 -12   3   5        3.52        5.96      1.49 o 
 -11   3   5        0.03        1.41      1.00 o 
 -10   3   5       75.85       84.21      2.77 o 
  -9   3   5       58.85       57.82      2.74 o 
  -8   3   5       35.86       32.04      1.66 o 
  -7   3   5       33.83       29.99      1.54 o 
  -6   3   5      180.94      198.21      3.32 o 
  -5   3   5       90.51      103.83      2.31 o 
  -4   3   5        5.54        6.74      0.61 o 
  -3   3   5      235.85      260.19      4.74 o 
  -2   3   5        0.14        0.37      0.34 o 
  -1   3   5        3.75        4.13      0.55 o 
   0   3   5       26.52       35.72      1.43 o 
   1   3   5        0.21        0.36      0.41 o 
   2   3   5       43.21       40.87      1.56 o 
   3   3   5      181.32      165.15      3.24 o 
   4   3   5      382.29      380.80      5.33 o 
   5   3   5        8.41        5.70      0.94 o 
   6   3   5       58.68       63.36      2.37 o 
   7   3   5       66.01       60.78      2.44 o 
   8   3   5       42.49       44.63      2.23 o 
   9   3   5        0.73        2.39      1.01 o 
  10   3   5        0.07        1.20      1.03 o 
  11   3   5        3.04        2.48      1.21 o 
  12   3   5        0.42       -0.67      1.48 o 
  13   3   5        0.00        1.53      1.51 o 
 -13   4   5       37.25       37.76      3.60 o 
 -12   4   5        1.06        1.55      1.20 o 
 -11   4   5       34.55       39.12      4.18 o 
 -10   4   5       24.86       27.61      2.17 o 
  -9   4   5       12.44       14.62      1.64 o 
  -8   4   5       53.52       56.71      2.05 o 
  -7   4   5        1.13        2.82      0.75 o 
  -6   4   5       10.30       13.42      1.08 o 
  -5   4   5        0.00       -0.20      0.45 o 
  -4   4   5       87.85      101.76      1.82 o 
  -3   4   5      252.68      258.03      2.91 o 
  -2   4   5       13.85       15.87      0.93 o 
  -1   4   5       49.27       47.43      1.95 o 
   0   4   5      410.37      442.97      4.12 o 
   1   4   5       25.67       26.00      1.23 o 
   2   4   5        9.33       10.46      2.74 o 
   3   4   5      197.11      181.90      3.71 o 
   4   4   5      265.72      292.96      4.55 o 
   5   4   5       13.28        9.26      1.36 o 
   6   4   5      250.59      235.33      4.47 o 
   7   4   5       40.69       39.53      2.58 o 
   8   4   5        0.10       -0.42      1.17 o 
   9   4   5        7.26        4.33      1.76 o 
  10   4   5        1.44        0.92      1.05 o 
  11   4   5        0.08        0.34      1.05 o 
  12   4   5        7.14        6.00      1.55 o 
  13   4   5        8.05        8.67      3.05 o 
 -13   5   5        5.35        5.48      2.74 o 
 -12   5   5       19.20       21.37      2.85 o 
 -11   5   5        4.72        0.92      1.43 o 
 -10   5   5       22.17       20.51      2.56 o 
  -9   5   5        1.79        2.64      1.30 o 
  -8   5   5        5.58        5.80      1.55 o 
  -7   5   5        4.49        3.79      1.34 o 
  -6   5   5        0.34        0.32      0.86 o 
  -5   5   5       36.80       32.36      2.51 o 
  -4   5   5       88.17       96.57      2.25 o 
  -3   5   5       58.35       72.60      4.68 o 
  -2   5   5        5.33        2.89      0.66 o 
  -1   5   5      203.08      229.89      4.18 o 
   0   5   5       14.34       17.09      1.68 o 
   1   5   5       12.23       11.34      1.45 o 
   2   5   5        0.07       -0.36      0.77 o 
   3   5   5        5.71        6.44      0.83 o 
   4   5   5        0.09       -0.39      0.61 o 
   5   5   5       38.59       31.51      1.72 o 
   6   5   5      203.50      201.80      4.17 o 
   7   5   5      128.53      129.87      3.53 o 
   8   5   5        1.37        0.73      1.32 o 
   9   5   5       10.97       17.26      1.81 o 
  10   5   5       13.79       10.44      1.61 o 
  11   5   5        0.41       -0.68      1.03 o 
  12   5   5        0.01       -0.44      1.25 o 
  13   5   5        0.18       -1.02      2.31 o 
 -13   6   5        2.38        2.15      2.31 o 
 -12   6   5       19.69       16.99      4.48 o 
 -11   6   5        7.80        6.48      1.97 o 
 -10   6   5        1.79        2.79      1.54 o 
  -9   6   5        0.59        0.24      1.19 o 
  -8   6   5       73.72       76.71      8.81 o 
  -7   6   5        5.91        8.63      1.77 o 
  -6   6   5        7.87        6.77      1.98 o 
  -5   6   5        3.87        1.67      1.91 o 
  -4   6   5       18.34       20.79      1.26 o 
  -3   6   5       18.27       16.15      1.18 o 
  -2   6   5        7.56        7.90      0.93 o 
  -1   6   5      222.13      247.65      4.48 o 
   0   6   5      261.60      243.06      4.55 o 
   1   6   5      486.70      494.50      6.87 o 
   2   6   5       62.80       62.46      6.29 o 
   3   6   5      313.68      304.98      6.65 o 
   4   6   5        3.81        2.30      1.21 o 
   5   6   5      806.16      794.70     14.53 o 
   6   6   5      324.12      311.04     17.27 o 
   7   6   5       13.16       17.22      2.25 o 
   8   6   5      138.52      139.88      5.10 o 
   9   6   5      126.20      124.60      4.91 o 
  10   6   5       30.49       35.15      3.15 o 
  11   6   5        2.14       -0.24      1.38 o 
  12   6   5       55.81       65.58      7.72 o 
 -12   7   5        0.25        1.93      1.71 o 
 -11   7   5        0.09       -0.29      1.26 o 
 -10   7   5        0.32       -0.61      1.41 o 
  -9   7   5       43.87       43.45      3.43 o 
  -8   7   5       10.87        7.60      2.01 o 
  -7   7   5        4.11        2.60      1.61 o 
  -6   7   5       10.22        7.00      5.29 o 
  -5   7   5       27.52       23.43      3.11 o 
  -4   7   5       94.99       92.51      2.45 o 
  -3   7   5       92.03       85.09      2.37 o 
  -2   7   5        9.24        9.26      1.03 o 
  -1   7   5      220.30      203.11      4.17 o 
   0   7   5        0.03        0.88      1.19 o 
   1   7   5      680.15      668.04      8.37 o 
   2   7   5      834.65      861.32     18.98 o 
   3   7   5      210.98      215.96      5.72 o 
   4   7   5       51.80       58.19      4.44 o 
   5   7   5        3.09        3.89      2.25 o 
   6   7   5       26.47       29.21      5.18 o 
   7   7   5       25.66       23.13      2.51 o 
   8   7   5       19.88       19.24      2.49 o 
   9   7   5        1.40        1.13      1.38 o 
  10   7   5       44.65       37.06      3.28 o 
  11   7   5       38.75       35.98      3.42 o 
  12   7   5       10.12        4.24      2.86 o 
 -12   8   5       15.99       16.46      3.69 o 
 -11   8   5        0.21       -1.81      1.29 o 
 -10   8   5        6.16        4.95      1.89 o 
  -9   8   5        3.03        1.53      1.60 o 
  -8   8   5       76.20       70.35      6.64 o 
  -7   8   5        3.10        2.74      1.56 o 
  -6   8   5       94.64       87.61      4.13 o 
  -5   8   5       30.54       30.00      2.77 o 
  -4   8   5       76.95       73.19      2.31 o 
  -3   8   5       38.63       39.25      2.02 o 
  -2   8   5      421.84      425.13      5.59 o 
  -1   8   5      253.78      262.01      6.39 o 
   0   8   5        2.72        4.28      1.05 o 
   1   8   5        0.09       -0.93      0.62 o 
   2   8   5       26.54       24.63      1.86 o 
   3   8   5       70.12       68.44      5.25 o 
   4   8   5       27.93       23.39      2.37 o 
   5   8   5      218.91      229.30     11.23 o 
   6   8   5       14.91       13.45      2.14 o 
   7   8   5       29.45       28.28      2.77 o 
   8   8   5       41.75       41.66      3.32 o 
   9   8   5       30.38       32.59      3.07 o 
  10   8   5        1.74       -0.10      3.31 o 
  11   8   5       10.42       11.94      2.86 o 
 -11   9   5       10.38       15.02      5.89 o 
 -10   9   5       37.35       45.18      3.82 o 
  -9   9   5        6.02        3.74      1.75 o 
  -8   9   5       23.89       24.39      2.92 o 
  -7   9   5       61.29       49.36      4.60 o 
  -6   9   5       90.46       86.66      4.25 o 
  -5   9   5       10.59       11.58      2.11 o 
  -4   9   5       16.43        9.08      1.22 o 
  -3   9   5      312.34      295.82      4.77 o 
  -2   9   5      359.39      355.95      5.28 o 
  -1   9   5      137.38      122.94      6.69 o 
   0   9   5       13.67       13.00      1.47 o 
   1   9   5       21.62       19.07      2.63 o 
   2   9   5       16.19       13.64      1.85 o 
   3   9   5        3.95        4.88      1.18 o 
   4   9   5       71.69       70.66      3.01 o 
   5   9   5        5.35        3.81      1.50 o 
   6   9   5        0.55       -1.30      1.28 o 
   7   9   5       86.08       82.71      4.12 o 
   8   9   5        0.98        0.17      2.34 o 
   9   9   5        5.63       12.26      2.89 o 
  10   9   5       22.28       18.94      3.11 o 
  11   9   5        7.87       10.06      3.26 o 
 -10  10   5        5.90       10.10      2.37 o 
  -9  10   5       10.18        9.19      3.11 o 
  -8  10   5       23.68       28.26      3.11 o 
  -7  10   5       78.05       83.00      4.50 o 
  -6  10   5      306.45      326.02     19.81 o 
  -5  10   5       88.85      103.17      4.68 o 
  -4  10   5       70.94       71.02      2.87 o 
  -3  10   5       15.18       15.67      2.11 o 
  -2  10   5      122.93      112.54      3.06 o 
  -1  10   5      134.95      133.08      3.81 o 
   0  10   5       19.04       12.76      1.55 o 
   1  10   5       12.19       11.07      1.51 o 
   2  10   5      183.53      163.29      4.38 o 
   3  10   5       53.83       50.39      2.59 o 
   4  10   5        4.53        5.12      1.60 o 
   5  10   5        6.30        6.70      1.72 o 
   6  10   5       12.81        8.66      2.00 o 
   7  10   5       26.39       22.98      2.69 o 
   8  10   5        1.13        0.54      2.32 o 
   9  10   5        0.07       -1.88      1.26 o 
  10  10   5        0.05        1.86      1.88 o 
  -9  11   5        1.68        2.14      2.29 o 
  -8  11   5       33.12       32.15      4.23 o 
  -7  11   5        2.04        1.41      1.56 o 
  -6  11   5      165.38      173.70      6.23 o 
  -5  11   5        0.16        1.36      1.54 o 
  -4  11   5       22.59       27.68      1.86 o 
  -3  11   5       35.87       34.92      1.98 o 
  -2  11   5      147.65      140.11      3.54 o 
  -1  11   5        1.51        0.88      0.80 o 
   0  11   5        1.44        0.58      0.91 o 
   1  11   5       12.27        9.36      1.66 o 
   2  11   5       10.44       11.92      1.63 o 
   3  11   5      177.50      148.57      6.77 o 
   4  11   5       16.12       10.75      2.15 o 
   5  11   5       11.36       13.27      1.82 o 
   6  11   5        6.95        2.15      1.88 o 
   7  11   5        0.55        0.85      1.68 o 
   8  11   5        0.07        0.83      1.40 o 
   9  11   5        2.35        1.71      1.73 o 
  -8  12   5       15.37       20.33      5.17 o 
  -7  12   5        1.23        2.67      1.79 o 
  -6  12   5        4.24        4.24      1.77 o 
  -5  12   5       77.21       76.32      4.18 o 
  -4  12   5        0.96        0.72      1.11 o 
  -3  12   5        0.25        0.35      1.17 o 
  -2  12   5       11.39       11.37      1.44 o 
  -1  12   5       15.40       12.63      1.51 o 
   0  12   5       90.04       76.46      4.32 o 
   1  12   5       51.09       38.06      2.49 o 
   2  12   5        0.00       -0.85      0.90 o 
   3  12   5       19.15       20.30      2.47 o 
   4  12   5        3.75        3.92      1.96 o 
   5  12   5        2.25        1.45      1.10 o 
   6  12   5        5.88        2.63      1.53 o 
   7  12   5       11.36       21.49      2.81 o 
   8  12   5        4.67        4.03      1.77 o 
  -7  13   5       11.48       10.39      2.40 o 
  -6  13   5       21.38       19.65      2.87 o 
  -5  13   5        0.18        0.76      1.81 o 
  -4  13   5       19.20       20.97      1.87 o 
  -3  13   5        3.97        5.13      1.15 o 
  -2  13   5       43.09       36.89      2.49 o 
  -1  13   5        2.98        1.96      1.11 o 
   0  13   5        0.32        1.33      1.02 o 
   1  13   5       23.36       23.89      2.21 o 
   2  13   5        1.76        3.36      1.19 o 
   3  13   5       17.63       15.09      1.94 o 
   4  13   5        6.63        6.18      1.53 o 
   5  13   5        3.54        7.00      1.67 o 
   6  13   5        0.98       -1.85      1.23 o 
   7  13   5        0.29       -1.69      1.44 o 
  -6  14   5        7.65        8.52      4.28 o 
  -5  14   5        0.95        2.03      1.77 o 
  -4  14   5        0.17        0.19      0.98 o 
  -3  14   5        3.33        4.72      1.21 o 
  -2  14   5        5.92        4.32      1.23 o 
  -1  14   5        0.02       -0.83      1.05 o 
   0  14   5        0.26        0.58      0.86 o 
   1  14   5        3.25        0.93      1.18 o 
   2  14   5       36.74       30.30      3.43 o 
   3  14   5       23.29       25.17      2.98 o 
   4  14   5        4.08        0.08      1.37 o 
   5  14   5        2.73        2.76      1.76 o 
  -3  15   5        0.18        0.51      1.71 o 
  -2  15   5        8.65       12.61      2.26 o 
  -1  15   5       11.93       13.25      2.32 o 
   0  15   5        0.00        0.15      1.30 o 
   1  15   5       18.88       18.87      3.66 o 
   2  15   5       40.27       34.81      4.06 o 
   3  15   5       13.83       12.00      2.44 o 
 -13   0   6        0.09        1.52      1.55 o 
 -12   0   6        7.02        7.23      2.02 o 
 -11   0   6      189.31      171.54      5.94 o 
 -10   0   6      107.33      102.11      4.35 o 
  -9   0   6       15.96       13.04      1.96 o 
  -8   0   6       45.69       56.15      4.18 o 
  -7   0   6     1545.82     1487.85     16.67 o 
  -6   0   6      889.18      826.74     13.53 o 
  -5   0   6        0.06        1.65      0.97 o 
  -4   0   6      196.20      204.74      4.89 o 
  -3   0   6        0.06        0.81      0.54 o 
  -2   0   6      969.15     1043.00     12.11 o 
  -1   0   6      293.67      314.20      8.46 o 
   0   0   6       15.40       10.55      2.06 o 
   1   0   6      469.01      539.90     11.13 o 
   2   0   6     2346.66     2590.76     32.67 o 
   3   0   6      165.33      204.11      6.64 o 
   4   0   6        0.35        0.49      1.08 o 
   5   0   6        3.96        6.31      1.72 o 
   6   0   6      120.73      114.61      5.44 o 
   7   0   6       20.47       21.99      2.86 o 
   8   0   6        2.11        5.54      1.81 o 
   9   0   6      106.69       96.29      4.27 o 
  10   0   6      151.12      143.41      8.89 o 
  11   0   6      148.24      145.84      5.64 o 
  12   0   6        7.78        2.36      1.77 o 
 -13   1   6        0.10        0.06      1.06 o 
 -12   1   6       37.74       44.37      2.47 o 
 -11   1   6       31.68       37.62      2.18 o 
 -10   1   6       15.69       10.58      1.66 o 
  -9   1   6       23.08       24.55      1.69 o 
  -8   1   6        0.75        2.08      0.84 o 
  -7   1   6      491.31      447.31      5.71 o 
  -6   1   6       33.58       31.51      1.60 o 
  -5   1   6      161.67      154.87      3.05 o 
  -4   1   6        0.48        0.82      0.96 o 
  -3   1   6      311.02      334.37      3.77 o 
  -2   1   6      967.75      944.33      7.05 o 
  -1   1   6       95.15      105.50      2.73 o 
   0   1   6      374.07      424.68      5.79 o 
   1   1   6      367.72      368.37      6.39 o 
   2   1   6      952.22      929.10     33.91 o 
   3   1   6       57.94       58.62      2.55 o 
   4   1   6        3.62        3.61      1.02 o 
   5   1   6       96.50      106.19      3.56 o 
   6   1   6        9.15        5.74      1.06 o 
   7   1   6       48.35       51.48      2.35 o 
   8   1   6       10.23       10.88      1.49 o 
   9   1   6       69.23       70.82      2.99 o 
  10   1   6        0.19       -0.53      1.64 o 
  11   1   6        0.75        2.07      1.17 o 
  12   1   6       29.92       28.63      2.25 o 
  13   1   6        0.37        0.71      2.43 o 
 -13   2   6        0.94        2.63      1.40 o 
 -12   2   6       19.85       16.28      1.76 o 
 -11   2   6        2.16        1.68      0.97 o 
 -10   2   6        0.00        0.18      0.84 o 
  -9   2   6      110.62      100.87      3.57 o 
  -8   2   6       51.29       49.19      2.06 o 
  -7   2   6      337.71      320.15      5.48 o 
  -6   2   6        0.51        0.90      0.96 o 
  -5   2   6        2.61        3.35      0.75 o 
  -4   2   6        1.76        1.11      0.59 o 
  -3   2   6        0.16        0.78      0.46 o 
  -2   2   6      242.66      234.80      3.08 o 
  -1   2   6       72.73       63.62      2.02 o 
   0   2   6       72.06       75.44      2.34 o 
   1   2   6        0.64       -0.12      0.67 o 
   2   2   6        9.29        7.37      0.97 o 
   3   2   6      200.85      205.55      3.98 o 
   4   2   6       64.02       65.36      2.36 o 
   5   2   6       52.87       52.31      2.91 o 
   6   2   6      319.22      300.68      7.51 o 
   7   2   6        2.99        0.86      0.84 o 
   8   2   6        0.15       -1.16      0.77 o 
   9   2   6       23.57       21.13      1.95 o 
  10   2   6        8.10        5.74      3.04 o 
  11   2   6        1.63        0.29      1.19 o 
  12   2   6        3.27        4.12      1.57 o 
  13   2   6        2.99        0.57      1.76 o 
 -13   3   6        0.29       -1.02      1.88 o 
 -12   3   6        0.00       -0.28      1.28 o 
 -11   3   6       44.53       37.40      2.16 o 
 -10   3   6        1.45        0.58      0.83 o 
  -9   3   6       33.26       30.19      1.82 o 
  -8   3   6        4.44        3.43      0.90 o 
  -7   3   6       12.38       13.03      1.22 o 
  -6   3   6       94.06       95.25      2.46 o 
  -5   3   6       76.22       63.07      3.01 o 
  -4   3   6       54.60       50.30      1.71 o 
  -3   3   6       11.40        9.49      0.77 o 
  -2   3   6       35.85       36.41      1.56 o 
  -1   3   6        1.12        0.66      0.43 o 
   0   3   6       35.88       29.69      1.48 o 
   1   3   6        6.21        4.51      0.83 o 
   2   3   6        0.22        0.73      0.55 o 
   3   3   6      104.57      107.43      2.82 o 
   4   3   6       13.16       18.36      1.44 o 
   5   3   6        8.72       10.07      1.22 o 
   6   3   6        1.26        0.78      0.80 o 
   7   3   6      131.18      126.81      3.62 o 
   8   3   6       26.07       26.00      2.00 o 
   9   3   6       34.85       31.32      2.26 o 
  10   3   6       36.19       41.74      2.55 o 
  11   3   6        5.40        5.09      1.46 o 
  12   3   6        4.51        6.59      1.63 o 
 -13   4   6        0.55       -2.63      1.75 o 
 -12   4   6        0.62       -0.05      1.46 o 
 -11   4   6        0.23        1.17      1.36 o 
 -10   4   6        2.21        1.02      0.98 o 
  -9   4   6        0.83        2.81      1.06 o 
  -8   4   6        2.56        2.38      1.07 o 
  -7   4   6       24.49       25.84      3.46 o 
  -6   4   6        2.50        1.39      0.83 o 
  -5   4   6       13.73       13.05      1.23 o 
  -4   4   6       89.98       94.71      3.90 o 
  -3   4   6       18.51       14.54      1.38 o 
  -2   4   6      497.03      485.77      6.57 o 
  -1   4   6       15.20        8.93      3.51 o 
   0   4   6       53.01       43.65      2.94 o 
   1   4   6        0.01        0.83      0.54 o 
   2   4   6      248.57      247.89      4.22 o 
   3   4   6       60.07       49.06      1.96 o 
   4   4   6      138.44      133.49      3.21 o 
   5   4   6      377.17      379.57      5.81 o 
   6   4   6       25.33       25.71      1.88 o 
   7   4   6        0.04       -0.87      0.79 o 
   8   4   6       69.69       74.82      2.93 o 
   9   4   6        5.70        4.19      1.42 o 
  10   4   6       11.44        8.60      1.52 o 
  11   4   6        3.27        2.80      1.34 o 
  12   4   6        5.84        7.51      1.78 o 
 -12   5   6        8.02       10.71      2.30 o 
 -11   5   6        0.09       -0.47      1.32 o 
 -10   5   6       29.28       24.73      2.87 o 
  -9   5   6       19.57       15.30      2.37 o 
  -8   5   6        0.82        1.31      1.27 o 
  -7   5   6        0.63       -0.37      1.10 o 
  -6   5   6       14.65       19.47      2.30 o 
  -5   5   6        1.14        1.29      1.03 o 
  -4   5   6        0.05       -1.17      0.79 o 
  -3   5   6       45.96       55.05      2.54 o 
  -2   5   6      242.00      235.52      4.54 o 
  -1   5   6      101.89      100.22      3.60 o 
   0   5   6       37.00       39.32      2.55 o 
   1   5   6       63.69       58.60      2.92 o 
   2   5   6        1.90        2.15      1.14 o 
   3   5   6       25.53       23.12      2.19 o 
   4   5   6      118.78      117.26      4.39 o 
   5   5   6      788.72      800.02     12.38 o 
   6   5   6      228.92      232.57     17.21 o 
   7   5   6      381.03      381.78      8.57 o 
   8   5   6       47.67       49.73      3.88 o 
   9   5   6       23.93       25.57      2.82 o 
  10   5   6       12.50       13.55      2.57 o 
  11   5   6       19.97       12.98      2.88 o 
  12   5   6        0.90        2.43      2.77 o 
 -12   6   6        0.05        0.12      1.85 o 
 -11   6   6        2.48       -0.20      1.37 o 
 -10   6   6        6.94        7.69      2.02 o 
  -9   6   6        0.44       -0.09      1.19 o 
  -8   6   6        1.63        0.68      1.31 o 
  -7   6   6        5.43        4.57      2.94 o 
  -6   6   6        2.53        3.07      1.35 o 
  -5   6   6      100.83       92.26      4.10 o 
  -4   6   6        0.88        0.92      1.03 o 
  -3   6   6        0.09       -0.05      0.60 o 
  -2   6   6      102.44      102.94      3.10 o 
  -1   6   6        0.16        0.71      0.84 o 
   0   6   6       55.21       60.64      3.02 o 
   1   6   6       52.46       53.63      3.51 o 
   2   6   6      246.70      233.41      9.77 o 
   3   6   6       67.98       61.16      3.97 o 
   4   6   6      905.25      889.02     25.93 o 
   5   6   6        8.59       10.93      2.08 o 
   6   6   6       22.86       27.19      6.77 o 
   7   6   6       13.55       12.49      4.52 o 
   8   6   6       36.54       40.89      3.31 o 
   9   6   6       17.41       14.60      3.26 o 
  10   6   6        0.91        0.06      1.49 o 
  11   6   6       10.90        9.99      2.26 o 
  12   6   6        0.30       -2.58      2.21 o 
 -11   7   6        9.91       10.54      2.46 o 
 -10   7   6        9.18        7.47      2.11 o 
  -9   7   6       21.50       18.86      7.94 o 
  -8   7   6       13.18       11.67      2.20 o 
  -7   7   6        1.94        2.10      1.53 o 
  -6   7   6        0.43        0.20      1.14 o 
  -5   7   6       52.96       51.56      3.36 o 
  -4   7   6       87.00       84.54      3.36 o 
  -3   7   6        3.98        5.99      0.98 o 
  -2   7   6       66.50       66.16      2.55 o 
  -1   7   6        0.14        1.73      0.89 o 
   0   7   6      327.27      316.84      9.03 o 
   1   7   6     1015.93      994.26     13.62 o 
   2   7   6        5.80        3.02      1.37 o 
   3   7   6      101.11       96.04      4.13 o 
   4   7   6       42.36       41.44      3.03 o 
   5   7   6      159.69      162.76      5.53 o 
   6   7   6       29.88       36.89      3.12 o 
   7   7   6        9.74        7.15      1.79 o 
   8   7   6        0.84        1.54      1.54 o 
   9   7   6       57.11       52.14      4.63 o 
  10   7   6       21.10       17.30      2.75 o 
  11   7   6        2.39        6.47      2.04 o 
 -11   8   6        0.19       -0.83      1.81 o 
 -10   8   6        2.68        4.32      1.83 o 
  -9   8   6       34.13       29.20      3.25 o 
  -8   8   6       32.82       38.46      3.46 o 
  -7   8   6      127.72      120.02      5.18 o 
  -6   8   6        8.91        5.89      1.78 o 
  -5   8   6        3.72        3.00      1.47 o 
  -4   8   6      197.90      186.40      4.67 o 
  -3   8   6      257.74      248.86      4.40 o 
  -2   8   6       41.72       47.26      3.05 o 
  -1   8   6       70.45       77.27      2.89 o 
   0   8   6      152.21      149.61      4.01 o 
   1   8   6      123.87      117.53      4.42 o 
   2   8   6      199.11      203.95      6.34 o 
   3   8   6      185.45      170.86      5.52 o 
   4   8   6        1.44        1.49      1.36 o 
   5   8   6       50.54       43.87      3.33 o 
   6   8   6       98.79       85.37      4.23 o 
   7   8   6        0.00        0.00      1.24 o 
   8   8   6       74.15       74.55      4.27 o 
   9   8   6        0.23        0.34      1.47 o 
  10   8   6        0.05        1.97      1.60 o 
  11   8   6        0.25        1.85      2.74 o 
 -10   9   6        8.12       13.73      2.62 o 
  -9   9   6        1.69        1.39      1.79 o 
  -8   9   6       72.21       78.98      5.78 o 
  -7   9   6       11.75        7.31      2.11 o 
  -6   9   6      281.14      260.73      7.54 o 
  -5   9   6        1.09        1.15      1.54 o 
  -4   9   6      156.91      148.55      4.31 o 
  -3   9   6      218.23      214.07      4.21 o 
  -2   9   6        0.52       -0.38      0.77 o 
  -1   9   6        5.29        7.56      1.32 o 
   0   9   6        7.29        8.08      1.31 o 
   1   9   6       53.75       49.03      2.51 o 
   2   9   6        0.17       -0.89      0.90 o 
   3   9   6       11.01       13.04      2.58 o 
   4   9   6      140.69      150.18      5.42 o 
   5   9   6       95.06       87.80      4.39 o 
   6   9   6        7.06       10.13      2.25 o 
   7   9   6       17.86       17.73      2.57 o 
   8   9   6        4.17        1.10      1.55 o 
   9   9   6       17.46       22.34      2.99 o 
  10   9   6        3.03        5.69      2.00 o 
 -10  10   6       24.65       25.87      4.40 o 
  -9  10   6        4.53       11.08      3.46 o 
  -8  10   6        7.23        5.46      2.02 o 
  -7  10   6        3.25        5.48      2.51 o 
  -6  10   6        8.42       10.23      2.33 o 
  -5  10   6      117.73      116.94      9.14 o 
  -4  10   6      254.05      218.08     12.26 o 
  -3  10   6        0.93        1.41      0.86 o 
  -2  10   6        3.73        1.40      0.99 o 
  -1  10   6       34.95       35.58      2.31 o 
   0  10   6       16.43       10.96      2.24 o 
   1  10   6       19.20       20.40      2.37 o 
   2  10   6        1.95        1.72      1.17 o 
   3  10   6       36.68       31.25      2.87 o 
   4  10   6       12.96       10.01      2.45 o 
   5  10   6        8.45       10.05      2.14 o 
   6  10   6        0.84        0.37      1.49 o 
   7  10   6       47.41       44.83      5.63 o 
   8  10   6       35.10       43.28      3.70 o 
   9  10   6        2.41        5.95      2.04 o 
  -9  11   6       18.49       18.95      4.00 o 
  -8  11   6        0.04        0.81      2.20 o 
  -7  11   6        3.30        3.81      2.01 o 
  -6  11   6        0.65        1.20      2.12 o 
  -5  11   6        9.13        6.93      1.91 o 
  -4  11   6       31.93       33.70      2.54 o 
  -3  11   6       10.52        8.19      1.33 o 
  -2  11   6        5.20        4.18      1.11 o 
  -1  11   6       79.55       76.09      6.49 o 
   0  11   6       54.90       51.67      5.31 o 
   1  11   6        3.97        2.48      1.54 o 
   2  11   6        4.96        4.11      1.59 o 
   3  11   6        4.62        5.59      1.36 o 
   4  11   6       11.81       17.46      2.44 o 
   5  11   6        0.43        0.43      1.40 o 
   6  11   6        1.70       -1.43      1.24 o 
   7  11   6        3.17        1.43      1.55 o 
   8  11   6       18.32       22.55      3.00 o 
  -8  12   6        3.17        2.21      2.65 o 
  -7  12   6        6.76        6.58      2.20 o 
  -6  12   6        0.05        0.98      1.68 o 
  -5  12   6        1.54        0.45      1.61 o 
  -4  12   6        2.73        3.09      1.23 o 
  -3  12   6        2.42        1.96      1.00 o 
  -2  12   6        0.00       -0.74      0.78 o 
  -1  12   6       49.54       56.49      4.00 o 
   0  12   6        0.17        0.64      1.00 o 
   1  12   6       33.36       32.93      2.46 o 
   2  12   6        0.95        0.14      0.96 o 
   3  12   6       23.76       24.35      2.35 o 
   4  12   6        4.60        0.79      1.30 o 
   5  12   6        6.19        4.02      1.97 o 
   6  12   6       19.90       26.27      3.12 o 
   7  12   6        7.67       14.66      2.62 o 
  -6  13   6        0.06       -0.54      2.48 o 
  -5  13   6        0.00       -0.57      1.51 o 
  -4  13   6        0.93        1.20      1.83 o 
  -3  13   6        6.01        5.97      2.70 o 
  -2  13   6       35.55       39.65      2.60 o 
  -1  13   6        0.31        0.04      0.90 o 
   0  13   6       24.94       16.06      2.00 o 
   1  13   6       13.43       17.55      2.04 o 
   2  13   6        0.01       -0.59      1.00 o 
   3  13   6       10.32        9.37      1.77 o 
   4  13   6        9.81       13.70      2.04 o 
   5  13   6        5.44        3.53      2.08 o 
   6  13   6        0.03       -1.97      1.32 o 
  -4  14   6       12.32       13.06      2.59 o 
  -3  14   6        0.64        0.10      1.03 o 
  -2  14   6        1.69        1.09      1.07 o 
  -1  14   6        2.20        3.01      1.16 o 
   0  14   6        0.77       -0.35      0.91 o 
   1  14   6       10.21        7.94      1.80 o 
   2  14   6        2.46        2.48      1.40 o 
   3  14   6        0.48       -1.24      1.06 o 
   4  14   6       27.15       31.85      4.56 o 
 -12   1   7        0.09        0.74      1.08 o 
 -11   1   7       14.91       13.15      1.62 o 
 -10   1   7       20.58       19.75      1.77 o 
  -9   1   7      303.33      287.05      5.02 o 
  -8   1   7       55.24       62.98      3.03 o 
  -7   1   7       85.14       79.98      3.10 o 
  -6   1   7       10.32        8.72      1.25 o 
  -5   1   7       54.35       64.04      2.63 o 
  -4   1   7       35.37       30.82      1.59 o 
  -3   1   7       18.43       18.01      1.09 o 
  -2   1   7       56.02       54.78      1.68 o 
  -1   1   7      203.02      216.80      4.10 o 
   0   1   7       47.69       60.48      2.75 o 
   1   1   7        1.93       -0.26      0.54 o 
   2   1   7       47.99       51.28      2.12 o 
   3   1   7        0.26        0.26      1.16 o 
   4   1   7        0.46       -0.17      0.71 o 
   5   1   7       21.78       17.57      1.61 o 
   6   1   7       63.19       57.83      2.57 o 
   7   1   7        0.76        0.44      0.92 o 
   8   1   7       60.89       50.12      2.58 o 
   9   1   7        3.16        0.90      1.06 o 
  10   1   7        5.28        6.95      1.66 o 
  11   1   7        1.26        0.22      1.17 o 
  12   1   7        0.63        2.89      1.35 o 
 -12   2   7        6.84        9.25      1.72 o 
 -11   2   7        5.84        5.73      1.26 o 
 -10   2   7        8.85        6.92      1.27 o 
  -9   2   7        2.57        3.58      1.05 o 
  -8   2   7       57.89       61.94      2.37 o 
  -7   2   7      153.51      153.49      3.46 o 
  -6   2   7       14.21       16.99      1.83 o 
  -5   2   7      334.39      321.03      5.87 o 
  -4   2   7      471.22      466.99      5.66 o 
  -3   2   7        0.36        0.38      0.47 o 
  -2   2   7        5.32        3.29      0.76 o 
  -1   2   7      326.23      334.10      4.45 o 
   0   2   7        3.06        2.97      0.90 o 
   1   2   7      162.76      153.96      5.27 o 
   2   2   7        1.66        1.30      0.73 o 
   3   2   7        6.84        7.25      1.07 o 
   4   2   7       55.27       57.96      2.37 o 
   5   2   7        4.76        7.83      1.21 o 
   6   2   7       61.51       49.00      2.37 o 
   7   2   7        0.89        0.10      1.26 o 
   8   2   7        1.35        0.44      0.93 o 
   9   2   7        9.28       12.44      2.53 o 
  10   2   7       33.63       34.25      2.60 o 
  11   2   7       15.53       18.28      2.23 o 
  12   2   7        0.69        2.01      1.41 o 
 -12   3   7        4.42        2.55      1.76 o 
 -11   3   7        0.22        0.48      1.10 o 
 -10   3   7       23.17       19.49      2.00 o 
  -9   3   7       33.10       34.10      2.63 o 
  -8   3   7       17.16       18.51      1.78 o 
  -7   3   7       62.86       58.65      2.55 o 
  -6   3   7       85.96       93.18      3.75 o 
  -5   3   7      577.40      580.61     10.09 o 
  -4   3   7      823.99      816.29      9.03 o 
  -3   3   7       74.78       69.94      2.38 o 
  -2   3   7        4.24        3.32      0.68 o 
  -1   3   7       19.01       19.42      1.89 o 
   0   3   7        1.12        1.04      0.82 o 
   1   3   7       73.10       65.29      2.35 o 
   2   3   7      110.44      110.28      4.08 o 
   3   3   7      210.81      200.90      4.22 o 
   4   3   7      122.82      119.16      3.33 o 
   5   3   7        0.45       -0.89      0.75 o 
   6   3   7        0.38        0.92      0.83 o 
   7   3   7        0.38        2.19      1.08 o 
   8   3   7       92.83       91.33      3.39 o 
   9   3   7       12.32       12.54      1.77 o 
  10   3   7       51.31       54.94      2.96 o 
  11   3   7        6.53        2.95      1.54 o 
  12   3   7        0.09        1.50      1.83 o 
 -12   4   7        4.86        2.86      2.34 o 
 -11   4   7        0.32       -0.17      1.61 o 
 -10   4   7        6.50        3.94      2.34 o 
  -9   4   7        1.30        0.23      1.36 o 
  -8   4   7       15.62       18.95      2.57 o 
  -7   4   7        3.60        4.14      1.58 o 
  -6   4   7        0.09       -0.78      1.07 o 
  -5   4   7       80.21       85.77      4.02 o 
  -4   4   7      186.16      173.36      5.52 o 
  -3   4   7      563.38      583.37      7.65 o 
  -2   4   7        1.46        1.30      1.19 o 
  -1   4   7      536.89      508.26     14.61 o 
   0   4   7      561.76      545.81     14.47 o 
   1   4   7       33.73       30.59      2.50 o 
   2   4   7       19.30       17.17      2.02 o 
   3   4   7      242.84      244.27      6.44 o 
   4   4   7       12.17       12.00      1.94 o 
   5   4   7      707.18      719.82     25.19 o 
   6   4   7        4.80        4.78      1.97 o 
   7   4   7      307.24      295.58      7.75 o 
   8   4   7       62.66       61.94      3.83 o 
   9   4   7        0.18       -1.35      1.17 o 
  10   4   7       26.36       29.44      3.32 o 
  11   4   7       25.75       29.09      3.40 o 
 -11   5   7        0.00        1.23      1.97 o 
 -10   5   7        3.18        5.08      1.87 o 
  -9   5   7        3.35        4.78      1.74 o 
  -8   5   7        0.55        0.60      1.60 o 
  -7   5   7        5.42        7.53      1.93 o 
  -6   5   7       10.13        9.11      1.92 o 
  -5   5   7       28.11       25.10      2.64 o 
  -4   5   7       31.66       32.50      4.89 o 
  -3   5   7       20.15       21.30      1.69 o 
  -2   5   7      311.33      294.21      5.65 o 
  -1   5   7       82.66       77.33      5.04 o 
   0   5   7      413.08      401.67     14.46 o 
   1   5   7      510.63      513.29      9.36 o 
   2   5   7       10.45        9.31      1.69 o 
   3   5   7     1525.10     1479.67     44.77 o 
   4   5   7      100.02      103.09      8.72 o 
   5   5   7        0.01        1.02      1.35 o 
   6   5   7       46.72       39.93      4.21 o 
   7   5   7       56.72       60.01     12.66 o 
   8   5   7       35.45       34.62      4.58 o 
   9   5   7       39.15       42.63      3.60 o 
  10   5   7        0.25       -1.76      1.38 o 
  11   5   7       35.15       26.91      4.86 o 
 -11   6   7        5.08        5.01      1.96 o 
 -10   6   7        3.28        2.91      1.80 o 
  -9   6   7       16.29       17.39      2.66 o 
  -8   6   7        7.95        4.45      1.98 o 
  -7   6   7        6.25        4.47      1.64 o 
  -6   6   7       34.47       35.06      3.28 o 
  -5   6   7      103.05       99.16      4.54 o 
  -4   6   7        7.62        5.50      1.64 o 
  -3   6   7        1.70        2.98      0.97 o 
  -2   6   7        0.26        0.30      0.75 o 
  -1   6   7      174.89      164.58      5.06 o 
   0   6   7      508.05      491.45     18.56 o 
   1   6   7        4.70        3.59      1.47 o 
   2   6   7      337.84      334.93     10.64 o 
   3   6   7     1155.43     1139.96     47.84 o 
   4   6   7       86.89       92.22      5.14 o 
   5   6   7      107.80      104.80      4.64 o 
   6   6   7      383.50      389.92      9.07 o 
   7   6   7       56.50       59.53      5.52 o 
   8   6   7        1.39        2.41      1.63 o 
   9   6   7       26.57       33.09      3.37 o 
  10   6   7        2.46        6.56      1.97 o 
  11   6   7        1.07       -2.98      2.25 o 
 -11   7   7        2.69        2.03      2.25 o 
 -10   7   7       11.23       14.48      2.62 o 
  -9   7   7       30.71       27.24      3.26 o 
  -8   7   7        5.15        3.22      1.59 o 
  -7   7   7        5.39        1.46      2.54 o 
  -6   7   7        0.83        2.63      3.00 o 
  -5   7   7       34.06       29.29      5.32 o 
  -4   7   7       29.77       35.80      3.13 o 
  -3   7   7      142.36      144.24      3.94 o 
  -2   7   7       73.66       64.47      2.75 o 
  -1   7   7      668.83      639.24     10.65 o 
   0   7   7      310.10      334.17     23.53 o 
   1   7   7      524.56      517.18     23.50 o 
   2   7   7        0.04        1.14      1.17 o 
   3   7   7      238.65      232.73      6.69 o 
   4   7   7       72.95       73.61      3.95 o 
   5   7   7       48.47       51.44      3.56 o 
   6   7   7       48.96       56.13      6.18 o 
   7   7   7        9.32       13.97      3.48 o 
   8   7   7        2.79        2.70      2.29 o 
   9   7   7       31.70       38.14      5.98 o 
  10   7   7        3.84        5.02      3.66 o 
 -10   8   7       43.16       43.55      5.41 o 
  -9   8   7        3.09        2.44      2.40 o 
  -8   8   7        1.33        1.49      2.65 o 
  -7   8   7       30.64       25.71      3.08 o 
  -6   8   7       24.75       22.42      2.88 o 
  -5   8   7       41.60       42.67      3.54 o 
  -4   8   7       54.31       53.36      3.56 o 
  -3   8   7       52.40       54.45      2.59 o 
  -2   8   7      353.93      322.89      6.10 o 
  -1   8   7        9.81        7.98      1.73 o 
   0   8   7       26.36       22.70      2.40 o 
   1   8   7      176.35      170.48      5.60 o 
   2   8   7        9.80        9.01      1.88 o 
   3   8   7       19.88       20.53      2.59 o 
   4   8   7       43.02       49.47      3.46 o 
   5   8   7        9.10       13.42      2.29 o 
   6   8   7        2.89        0.41      1.43 o 
   7   8   7        7.95       13.53      3.29 o 
   8   8   7        3.18        1.24      1.60 o 
   9   8   7       44.39       47.28      4.02 o 
  10   8   7        0.01        0.86      2.89 o 
  -9   9   7        0.15        1.14      1.74 o 
  -8   9   7       28.94       34.07      4.92 o 
  -7   9   7       96.13      103.49     15.72 o 
  -6   9   7       47.33       45.25      3.88 o 
  -5   9   7        1.14       -0.21      1.37 o 
  -4   9   7       32.61       23.21      3.89 o 
  -3   9   7        6.35        8.05      1.22 o 
  -2   9   7       13.47       12.03      1.69 o 
  -1   9   7       33.38       30.52      2.73 o 
   0   9   7        0.20       -0.66      0.96 o 
   1   9   7       33.53       32.50      2.89 o 
   2   9   7        0.09       -0.88      1.26 o 
   3   9   7       21.51       19.50      2.52 o 
   4   9   7        0.82        1.05      1.26 o 
   5   9   7       91.79       97.55      4.91 o 
   6   9   7       12.61       12.99      2.37 o 
   7   9   7        6.96        7.95      2.19 o 
   8   9   7       10.97       10.04      3.80 o 
   9   9   7        2.34       -0.55      2.46 o 
  -9  10   7        1.38        0.15      2.46 o 
  -8  10   7       14.89       14.64      2.78 o 
  -7  10   7       59.03       65.89      4.48 o 
  -6  10   7        3.76        2.59      2.31 o 
  -5  10   7       67.24       74.28      4.61 o 
  -4  10   7       34.38       33.96      3.39 o 
  -3  10   7      122.50      112.91      5.90 o 
  -2  10   7       11.47       15.09      1.59 o 
  -1  10   7       42.06       40.89      2.21 o 
   0  10   7        0.02        1.09      1.17 o 
   1  10   7       36.89       32.73      2.84 o 
   2  10   7        4.56        3.93      1.55 o 
   3  10   7        0.92        0.55      1.63 o 
   4  10   7        0.28       -1.52      1.03 o 
   5  10   7        0.57        1.00      1.33 o 
   6  10   7        9.11        6.12      1.91 o 
   7  10   7       12.35       10.40      2.41 o 
   8  10   7        5.01        3.24      1.84 o 
  -7  11   7       12.62       15.89      4.84 o 
  -6  11   7        0.53       -0.62      2.72 o 
  -5  11   7       19.11       16.20      2.79 o 
  -4  11   7        0.01       -0.96      1.42 o 
  -3  11   7       24.42       22.23      2.47 o 
  -2  11   7       23.55       15.93      2.19 o 
  -1  11   7        4.48        2.55      0.98 o 
   0  11   7        0.83       -0.09      0.93 o 
   1  11   7       72.94       66.98      3.76 o 
   2  11   7        0.04        0.03      1.28 o 
   3  11   7        1.53        2.20      1.34 o 
   4  11   7        0.17       -0.66      1.23 o 
   5  11   7        0.04       -0.81      1.25 o 
   6  11   7        0.15       -1.25      1.50 o 
   7  11   7        2.39        2.23      1.85 o 
  -6  12   7        0.07       -0.61      2.40 o 
  -5  12   7        0.05        1.34      1.61 o 
  -4  12   7        5.61        5.87      2.48 o 
  -3  12   7       15.35       12.94      1.59 o 
  -2  12   7        0.44        1.53      1.67 o 
  -1  12   7       17.97       17.14      2.14 o 
   0  12   7        8.80        8.65      1.82 o 
   1  12   7        5.38        4.04      1.32 o 
   2  12   7        7.35       11.81      4.43 o 
   3  12   7       13.60       18.58      4.78 o 
   4  12   7        0.11        2.11      1.61 o 
   5  12   7       30.29       43.65      5.21 o 
   6  12   7        1.90       -0.26      2.75 o 
  -4  13   7        0.78        0.71      1.69 o 
  -3  13   7        0.72        0.46      1.27 o 
  -2  13   7        3.51        4.34      1.30 o 
  -1  13   7        0.09       -0.29      0.90 o 
   0  13   7        4.64        6.39      1.20 o 
   1  13   7        0.42        1.37      1.22 o 
   2  13   7        2.30        4.73      1.81 o 
   3  13   7        0.35        0.99      1.56 o 
   4  13   7        3.12        2.88      1.68 o 
 -11   0   8       30.85       24.83      2.96 o 
 -10   0   8       19.91       16.81      2.81 o 
  -9   0   8        7.57        9.66      2.00 o 
  -8   0   8       15.96       18.65      2.39 o 
  -7   0   8        9.72       10.26      1.91 o 
  -6   0   8        6.05        5.08      1.57 o 
  -5   0   8       27.19       28.39      3.92 o 
  -4   0   8        4.49        1.96      1.11 o 
  -3   0   8       13.07       11.57      1.73 o 
  -2   0   8       32.55       35.13      1.89 o 
  -1   0   8      157.13      141.95      4.49 o 
   0   0   8      223.28      214.76      7.90 o 
   1   0   8      186.18      171.45      6.89 o 
   2   0   8       32.09       33.22      3.26 o 
   3   0   8       80.87       72.31      4.61 o 
   4   0   8        0.09       -1.41      1.05 o 
   5   0   8       38.42       28.85      3.32 o 
   6   0   8       92.37       79.51      5.20 o 
   7   0   8       84.22       95.20      5.69 o 
   8   0   8       26.28       32.29      3.08 o 
   9   0   8        3.86        0.61      1.43 o 
  10   0   8        5.92        4.32      1.81 o 
  11   0   8        1.39       -1.01      1.66 o 
 -11   1   8        4.40        8.45      1.47 o 
 -10   1   8        9.43       14.64      1.70 o 
  -9   1   8       38.89       33.53      2.47 o 
  -8   1   8       86.63       91.84      3.65 o 
  -7   1   8       53.66       58.53      2.39 o 
  -6   1   8        0.08       -0.02      0.73 o 
  -5   1   8        1.54        1.18      0.78 o 
  -4   1   8       39.62       37.43      1.82 o 
  -3   1   8      170.45      161.99      3.41 o 
  -2   1   8        7.20        5.77      1.10 o 
  -1   1   8       13.65        9.39      1.09 o 
   0   1   8        3.27        6.18      1.81 o 
   1   1   8        4.38        5.91      1.05 o 
   2   1   8      125.26      105.09      3.24 o 
   3   1   8        2.74        2.36      0.92 o 
   4   1   8       92.79       82.76      3.00 o 
   5   1   8       76.14       77.91      4.10 o 
   6   1   8       26.50       24.52      2.01 o 
   7   1   8        0.01       -0.20      1.02 o 
   8   1   8       25.00       23.38      2.13 o 
   9   1   8        4.27        2.84      2.00 o 
  10   1   8       16.72       14.73      1.79 o 
  11   1   8       12.20       12.98      2.35 o 
 -11   2   8       80.68       93.51      4.26 o 
 -10   2   8        4.70        6.04      1.85 o 
  -9   2   8      113.36      108.90      3.76 o 
  -8   2   8        7.31        8.31      1.92 o 
  -7   2   8      155.51      162.30      4.22 o 
  -6   2   8      186.72      194.54      4.53 o 
  -5   2   8        1.85        1.91      0.92 o 
  -4   2   8        1.22        2.06      0.95 o 
  -3   2   8        1.48        1.31      0.86 o 
  -2   2   8       10.84       16.76      1.17 o 
  -1   2   8       63.08       54.64      2.71 o 
   0   2   8       24.37       19.48      1.61 o 
   1   2   8      275.26      254.63      4.95 o 
   2   2   8       25.26       21.74      1.69 o 
   3   2   8        2.29        1.66      0.83 o 
   4   2   8        9.56        7.91      1.25 o 
   5   2   8        2.77        3.13      1.04 o 
   6   2   8      111.19      106.47      4.88 o 
   7   2   8       73.78       77.69      3.19 o 
   8   2   8        1.31        1.31      1.70 o 
   9   2   8       17.17       19.66      2.17 o 
  10   2   8       14.23       17.46      2.20 o 
  11   2   8        1.56        1.91      1.46 o 
 -11   3   8       15.98       16.93      2.68 o 
 -10   3   8        7.02        9.76      2.13 o 
  -9   3   8        2.33        5.42      1.79 o 
  -8   3   8       13.59       16.29      2.57 o 
  -7   3   8        0.53       -0.11      1.34 o 
  -6   3   8      312.43      317.35      7.92 o 
  -5   3   8      244.45      238.55      6.76 o 
  -4   3   8        2.85        2.73      1.49 o 
  -3   3   8      362.81      310.86      7.47 o 
  -2   3   8      223.80      198.72      4.50 o 
  -1   3   8        7.00        8.21      4.06 o 
   0   3   8       38.11       48.69      2.94 o 
   1   3   8       19.29       22.79      2.06 o 
   2   3   8       42.39       45.51      4.11 o 
   3   3   8      263.27      259.74      6.84 o 
   4   3   8        0.20       -0.07      1.08 o 
   5   3   8       74.90       69.23      3.79 o 
   6   3   8      120.02      127.95     11.41 o 
   7   3   8       63.65       62.09      3.87 o 
   8   3   8       17.20       16.91      3.71 o 
   9   3   8        2.21        0.81      1.45 o 
  10   3   8        6.86        3.73      2.06 o 
  11   3   8        0.03        0.12      2.65 o 
 -11   4   8        8.61        7.56      2.16 o 
 -10   4   8       27.00       36.40      7.31 o 
  -9   4   8        8.85        5.93      1.92 o 
  -8   4   8        0.84        0.85      1.46 o 
  -7   4   8        0.03       -0.41      1.23 o 
  -6   4   8       46.82       41.80      3.41 o 
  -5   4   8       18.63       17.30      2.86 o 
  -4   4   8      413.96      388.22     13.18 o 
  -3   4   8        1.40        3.81      1.60 o 
  -2   4   8      358.55      375.30      6.44 o 
  -1   4   8      241.97      250.66      6.58 o 
   0   4   8       63.98       67.08      7.69 o 
   1   4   8        6.90        5.42      1.78 o 
   2   4   8       24.52       22.79      2.45 o 
   3   4   8      330.40      345.59      9.49 o 
   4   4   8       11.25       10.60      2.63 o 
   5   4   8      148.34      155.31      9.92 o 
   6   4   8       71.31       69.83      8.84 o 
   7   4   8        1.66        1.66      1.60 o 
   8   4   8        9.09        7.80      2.12 o 
   9   4   8       14.23       14.42      3.03 o 
  10   4   8        0.13        0.19      2.61 o 
 -11   5   8        0.69       -1.02      2.09 o 
 -10   5   8        3.01        6.56      2.13 o 
  -9   5   8        0.09        0.60      1.54 o 
  -8   5   8        3.07        1.07      1.47 o 
  -7   5   8       26.39       21.60      2.83 o 
  -6   5   8        1.55        0.65      1.52 o 
  -5   5   8       21.61       21.10      4.28 o 
  -4   5   8       13.95       12.92      2.18 o 
  -3   5   8        0.69        0.01      1.20 o 
  -2   5   8      115.83      115.74      3.63 o 
  -1   5   8      377.11      357.08     24.45 o 
   0   5   8      139.35      139.09     10.01 o 
   1   5   8       28.62       31.08      7.24 o 
   2   5   8        0.06        0.58      1.15 o 
   3   5   8      165.00      173.04      5.92 o 
   4   5   8       98.78      115.29      4.94 o 
   5   5   8      412.57      407.98     12.55 o 
   6   5   8       13.75       15.58      2.50 o 
   7   5   8       10.25       12.05      2.38 o 
   8   5   8        4.89        3.14      1.72 o 
   9   5   8       48.89       54.65      4.22 o 
  10   5   8        4.28        1.85      2.89 o 
 -10   6   8        3.56        7.47      2.36 o 
  -9   6   8        6.07        7.61      2.10 o 
  -8   6   8        2.56        3.86      1.83 o 
  -7   6   8       54.10       52.68      6.18 o 
  -6   6   8       27.97       31.14      3.15 o 
  -5   6   8        2.39        6.81      2.60 o 
  -4   6   8        0.00        0.14      1.27 o 
  -3   6   8       19.21       19.88      2.61 o 
  -2   6   8       27.97       31.84      2.20 o 
  -1   6   8      132.62      129.14      4.79 o 
   0   6   8       52.79       60.64      3.50 o 
   1   6   8       19.55       17.20      2.34 o 
   2   6   8      938.80      917.44     28.82 o 
   3   6   8       52.11       54.42      4.38 o 
   4   6   8        1.60        0.10      1.30 o 
   5   6   8        2.10        2.18      3.78 o 
   6   6   8       13.02       16.18      2.45 o 
   7   6   8       15.47       19.56      3.15 o 
   8   6   8        1.26       -1.89      1.26 o 
   9   6   8        0.96        1.61      1.73 o 
  10   6   8        1.11        0.09      2.40 o 
 -10   7   8        4.21        3.05      2.68 o 
  -9   7   8        1.91        2.35      1.71 o 
  -8   7   8       30.02       31.99      3.53 o 
  -7   7   8        1.95        4.07      1.77 o 
  -6   7   8        8.36        4.51      1.95 o 
  -5   7   8        3.50        5.04      2.74 o 
  -4   7   8        1.76        1.00      1.29 o 
  -3   7   8       18.16       17.68      2.60 o 
  -2   7   8       56.92       52.88      2.68 o 
  -1   7   8       22.32       20.30      2.43 o 
   0   7   8      287.67      302.38      7.66 o 
   1   7   8      121.71      125.12      5.09 o 
   2   7   8      150.58      152.25      5.58 o 
   3   7   8        6.99        6.96      1.83 o 
   4   7   8        9.24       12.99      2.25 o 
   5   7   8        9.16       10.97      2.22 o 
   6   7   8        7.39        6.12      1.80 o 
   7   7   8        0.78        0.20      1.54 o 
   8   7   8        0.28        0.68      1.89 o 
   9   7   8       15.46       14.00      4.00 o 
  -9   8   8        3.84        2.43      2.58 o 
  -8   8   8       12.22       13.30      2.54 o 
  -7   8   8       15.15       15.40      2.72 o 
  -6   8   8       26.91       25.79      3.12 o 
  -5   8   8        7.39        7.03      1.91 o 
  -4   8   8       49.29       45.61      3.71 o 
  -3   8   8       34.23       27.60      4.78 o 
  -2   8   8       42.60       45.15      2.65 o 
  -1   8   8       38.50       36.18      2.92 o 
   0   8   8      186.76      195.13      6.17 o 
   1   8   8        3.11        3.06      1.24 o 
   2   8   8        0.22       -0.95      1.29 o 
   3   8   8        2.63        4.18      1.63 o 
   4   8   8        6.53        5.64      2.11 o 
   5   8   8        0.04       -0.38      1.27 o 
   6   8   8        4.31        3.44      1.84 o 
   7   8   8       41.08       42.05      3.87 o 
   8   8   8        0.67        1.38      1.80 o 
  -8   9   8       21.47       22.45      4.31 o 
  -7   9   8        5.67        4.72      2.11 o 
  -6   9   8        0.56       -0.41      1.43 o 
  -5   9   8       15.32       18.85      2.89 o 
  -4   9   8        3.99        0.37      2.14 o 
  -3   9   8       84.01       86.98      4.74 o 
  -2   9   8       41.09       40.91      3.62 o 
  -1   9   8       33.74       34.10      2.52 o 
   0   9   8        2.03        0.17      1.27 o 
   1   9   8        8.61       11.83      2.15 o 
   2   9   8       10.07       13.01      2.31 o 
   3   9   8        3.60        1.51      1.38 o 
   4   9   8        4.07        4.56      2.11 o 
   5   9   8       45.00       51.74      5.77 o 
   6   9   8        2.27       -0.60      1.48 o 
   7   9   8        9.33        9.64      2.39 o 
   8   9   8        0.77       -0.98      2.49 o 
  -7  10   8       27.82       35.37      5.17 o 
  -6  10   8       12.50       13.42      2.57 o 
  -5  10   8        8.58        3.82      1.90 o 
  -4  10   8       13.10       18.78      3.46 o 
  -3  10   8        0.00       -0.59      1.37 o 
  -2  10   8        0.31        0.45      1.02 o 
  -1  10   8        9.61        5.75      1.43 o 
   0  10   8        2.82        2.45      1.43 o 
   1  10   8       51.53       53.92      3.56 o 
   2  10   8        0.55        2.07      1.47 o 
   3  10   8        8.26        9.08      2.12 o 
   4  10   8        3.71        1.62      1.54 o 
   5  10   8        1.75        1.48      1.53 o 
   6  10   8       10.91        8.31      2.16 o 
   7  10   8       30.59       35.37      5.54 o 
  -6  11   8       12.07       11.23      3.29 o 
  -5  11   8       40.87       40.46      4.01 o 
  -4  11   8        9.84        6.14      2.26 o 
  -3  11   8        0.22       -1.61      1.43 o 
  -2  11   8        0.53        1.42      1.19 o 
  -1  11   8        5.03        5.22      1.39 o 
   0  11   8        0.25        1.29      2.80 o 
   1  11   8        0.12       -0.10      1.20 o 
   2  11   8        3.43        5.00      1.68 o 
   3  11   8       21.13       24.10      2.96 o 
   4  11   8       17.23       20.94      2.94 o 
   5  11   8       48.16       52.07      4.17 o 
  -4  12   8        0.96        4.24      2.74 o 
  -3  12   8       12.08       11.61      2.59 o 
  -2  12   8       17.35       17.78      2.21 o 
  -1  12   8       44.77       44.06      2.96 o 
   0  12   8        0.81       -0.04      1.32 o 
   1  12   8       12.59       14.87      2.39 o 
   2  12   8       17.52       23.59      2.93 o 
   3  12   8        0.28       -0.87      1.80 o 
   4  12   8       58.43       79.42      6.40 o 
 -10   1   9        7.09        4.68      1.91 o 
  -9   1   9        3.45        5.01      1.48 o 
  -8   1   9       28.21       32.72      5.10 o 
  -7   1   9        7.42        5.76      1.43 o 
  -6   1   9        4.81        5.32      1.28 o 
  -5   1   9       14.44       14.68      1.69 o 
  -4   1   9       42.46       40.35      2.52 o 
  -3   1   9        0.49        1.54      0.91 o 
  -2   1   9       37.10       34.79      2.57 o 
  -1   1   9        0.02        0.39      0.59 o 
   0   1   9        0.53        0.33      0.83 o 
   1   1   9       40.34       36.64      2.21 o 
   2   1   9        2.12        1.31      1.42 o 
   3   1   9       37.15       34.53      2.28 o 
   4   1   9        0.23       -0.58      0.83 o 
   5   1   9        2.82        3.24      1.17 o 
   6   1   9        4.30        2.09      1.18 o 
   7   1   9       26.16       27.09      2.33 o 
   8   1   9        1.31       -0.08      1.12 o 
   9   1   9       83.88       85.29      3.39 o 
  10   1   9       61.31       67.77      3.26 o 
 -10   2   9        5.76        5.09      2.02 o 
  -9   2   9        3.76        4.04      2.51 o 
  -8   2   9       13.29       13.79      2.47 o 
  -7   2   9        0.56        0.46      1.57 o 
  -6   2   9        2.04        0.74      1.42 o 
  -5   2   9        2.21        0.93      1.29 o 
  -4   2   9       15.09       10.90      2.05 o 
  -3   2   9       21.01       20.12      3.91 o 
  -2   2   9       99.74       97.99      4.34 o 
  -1   2   9       86.68       80.15      6.71 o 
   0   2   9       70.08       62.89      3.49 o 
   1   2   9       26.55       26.13      2.57 o 
   2   2   9       14.53       15.35      3.26 o 
   3   2   9        1.43        2.38      1.28 o 
   4   2   9       14.88       15.45      4.00 o 
   5   2   9       57.86       61.02      3.72 o 
   6   2   9      106.82       92.19      4.59 o 
   7   2   9       11.47       13.40      2.43 o 
   8   2   9       77.49       80.74      4.61 o 
   9   2   9       87.01       99.16      6.60 o 
  10   2   9        7.79       13.29      4.28 o 
 -10   3   9        3.96        5.15      2.02 o 
  -9   3   9        4.12        3.94      1.94 o 
  -8   3   9       25.89       27.86      3.24 o 
  -7   3   9       12.83       14.82      2.49 o 
  -6   3   9        3.10        1.08      2.41 o 
  -5   3   9       48.00       49.37      3.50 o 
  -4   3   9        0.15        0.43      1.66 o 
  -3   3   9       57.37       48.83      3.52 o 
  -2   3   9       15.85       10.11      2.04 o 
  -1   3   9      393.81      380.94      8.33 o 
   0   3   9        0.09       -0.45      1.09 o 
   1   3   9       18.81       20.68      2.42 o 
   2   3   9        8.45        6.87      1.71 o 
   3   3   9        1.05        1.23      1.15 o 
   4   3   9      167.90      178.91      6.69 o 
   5   3   9       66.46       66.47      3.91 o 
   6   3   9       12.34       17.16      5.11 o 
   7   3   9       24.64       23.69      3.02 o 
   8   3   9       81.61       87.58      4.85 o 
   9   3   9        3.88       10.69      2.46 o 
 -10   4   9        0.02       -1.32      1.81 o 
  -9   4   9        1.40        0.76      1.69 o 
  -8   4   9        3.16        2.23      1.69 o 
  -7   4   9        1.58        0.53      1.58 o 
  -6   4   9        0.85        1.45      1.91 o 
  -5   4   9       33.35       28.96      5.17 o 
  -4   4   9      269.10      260.98      7.47 o 
  -3   4   9      223.24      190.20      6.36 o 
  -2   4   9       12.13        6.89      1.92 o 
  -1   4   9       54.36       52.35      3.31 o 
   0   4   9        0.80        0.14      1.18 o 
   1   4   9      265.71      285.92      7.54 o 
   2   4   9      182.67      196.62      6.35 o 
   3   4   9       79.04       81.67      9.46 o 
   4   4   9       46.11       57.91      4.94 o 
   5   4   9       98.90       99.77     12.41 o 
   6   4   9        4.01        6.96      2.86 o 
   7   4   9        9.10       13.45      2.58 o 
   8   4   9        0.35       -2.13      1.42 o 
   9   4   9        6.88        6.81      2.27 o 
  -9   5   9       12.04       13.12      2.61 o 
  -8   5   9       57.59       50.03      6.01 o 
  -7   5   9        7.95        9.40      2.29 o 
  -6   5   9       27.97       25.97      3.08 o 
  -5   5   9        4.20        1.33      1.57 o 
  -4   5   9        2.22        2.10      1.65 o 
  -3   5   9       67.75       66.36      6.34 o 
  -2   5   9      116.64      112.39      5.00 o 
  -1   5   9        3.71        4.57      1.63 o 
   0   5   9      149.46      151.72      5.83 o 
   1   5   9      292.10      287.66      7.67 o 
   2   5   9       16.10       17.95      2.55 o 
   3   5   9       35.09       41.10      4.88 o 
   4   5   9       54.47       61.77      3.95 o 
   5   5   9        2.53        1.15      1.48 o 
   6   5   9       19.03       22.46      2.97 o 
   7   5   9       10.45        8.91      2.24 o 
   8   5   9        0.73        0.51      2.38 o 
   9   5   9        0.24       -0.95      2.55 o 
  -9   6   9        0.91        0.31      2.52 o 
  -8   6   9       20.00       30.81      3.57 o 
  -7   6   9       22.81       29.49      3.51 o 
  -6   6   9       15.19       17.80      2.78 o 
  -5   6   9        0.18        1.81      1.62 o 
  -4   6   9        1.49        1.72      3.20 o 
  -3   6   9       31.64       30.88      3.98 o 
  -2   6   9       78.50       69.31      5.20 o 
  -1   6   9       34.79       37.80      4.63 o 
   0   6   9      119.35      131.92      6.72 o 
   1   6   9       64.33       70.86      4.01 o 
   2   6   9       85.15       95.08     10.69 o 
   3   6   9        7.51       11.45      2.18 o 
   4   6   9       92.01       92.67      5.95 o 
   5   6   9       11.37       12.14      2.43 o 
   6   6   9       46.42       43.08      7.60 o 
   7   6   9        4.88        4.33      2.08 o 
   8   6   9       49.32       55.13      6.12 o 
  -8   7   9        4.31        4.80      2.11 o 
  -7   7   9       29.94       34.83      3.76 o 
  -6   7   9       18.92       17.18      2.86 o 
  -5   7   9       24.26       23.24      4.18 o 
  -4   7   9       36.70       45.52     10.72 o 
  -3   7   9        3.34        7.93      2.06 o 
  -2   7   9       46.17       48.55      3.85 o 
  -1   7   9        5.77       10.13      3.32 o 
   0   7   9        0.36        1.85      1.39 o 
   1   7   9        5.94        8.89      2.26 o 
   2   7   9      384.52      398.78     19.22 o 
   3   7   9       64.97       72.83      4.26 o 
   4   7   9       56.12       50.75      3.91 o 
   5   7   9      146.00      156.24     11.60 o 
   6   7   9       11.45        8.95      5.14 o 
   7   7   9      106.34      130.75      8.86 o 
   8   7   9       19.62       25.62      5.14 o 
  -7   8   9        0.17       -0.23      1.66 o 
  -6   8   9        7.40        8.98      2.29 o 
  -5   8   9       10.07       10.73      2.35 o 
  -4   8   9        4.77        7.71      2.23 o 
  -3   8   9        0.67        0.39      1.53 o 
  -2   8   9       33.45       37.69      3.63 o 
  -1   8   9      106.92      120.97      4.23 o 
   0   8   9        3.33        3.15      1.58 o 
   1   8   9        6.81        5.76      1.81 o 
   2   8   9       30.03       26.10      3.08 o 
   3   8   9       92.35      110.96      8.50 o 
   4   8   9        2.56        1.43      1.64 o 
   5   8   9       47.67       45.75      4.46 o 
   6   8   9       29.29       35.12      3.66 o 
   7   8   9        1.72        1.63      2.83 o 
  -7   9   9        7.20        4.46      2.68 o 
  -6   9   9       14.11       14.76      3.66 o 
  -5   9   9        4.32        5.26      4.72 o 
  -4   9   9       54.75       52.79      4.27 o 
  -3   9   9       19.18       19.91      4.18 o 
  -2   9   9       10.24       10.22      2.48 o 
  -1   9   9        0.08        0.46      1.10 o 
   0   9   9        9.66        7.04      1.95 o 
   1   9   9        1.37        0.81      1.31 o 
   2   9   9        0.09        0.71      1.97 o 
   3   9   9        1.18       -1.44      2.66 o 
   4   9   9       26.55       32.35      3.49 o 
   5   9   9        0.65        0.85      2.94 o 
   6   9   9       13.94       14.58      3.97 o 
  -5  10   9       47.00       54.93      6.09 o 
  -4  10   9        1.05        1.28      1.73 o 
  -3  10   9       13.67        8.57      6.24 o 
  -2  10   9       11.60       15.40      2.75 o 
  -1  10   9        4.38        3.40      2.13 o 
   0  10   9       10.33        2.14      1.47 o 
   1  10   9        2.58        4.05      1.72 o 
   2  10   9        0.06        0.82      1.53 o 
   3  10   9        0.23        0.36      2.29 o 
   4  10   9        2.12        4.09      2.46 o 
   5  10   9        6.35       13.56      3.75 o 
  -3  11   9        2.12        0.15      2.00 o 
  -2  11   9        1.45        2.83      2.43 o 
  -1  11   9        2.83        2.13      1.24 o 
   0  11   9        2.24        0.07      1.13 o 
   1  11   9        6.10        3.51      1.68 o 
   2  11   9        0.16        0.52      1.78 o 
   3  11   9       17.89       22.82      4.24 o 
  -9   0  10       10.50       14.98      3.44 o 
  -8   0  10       13.91       17.78      3.51 o 
  -7   0  10       23.37       37.13      4.24 o 
  -6   0  10        0.57        1.81      1.88 o 
  -5   0  10        3.11        2.83      1.88 o 
  -4   0  10       32.70       34.02      3.84 o 
  -3   0  10       16.96       22.02      3.35 o 
  -2   0  10        1.39        0.37      1.69 o 
  -1   0  10       67.41       68.32      2.93 o 
   0   0  10      139.39      136.80      5.19 o 
   1   0  10        0.00        1.10      1.28 o 
   2   0  10      291.64      293.64      9.92 o 
   3   0  10      171.19      174.09      6.29 o 
   4   0  10        3.78        4.76      1.63 o 
   5   0  10      128.05      112.10      5.06 o 
   6   0  10        3.40        4.99      2.68 o 
   7   0  10      194.19      200.98      7.03 o 
   8   0  10       25.70       31.21      3.39 o 
  -9   1  10        9.32        8.51      3.97 o 
  -8   1  10        6.50        5.42      4.46 o 
  -7   1  10       15.04       18.01      2.72 o 
  -6   1  10       12.06       14.76      2.51 o 
  -5   1  10        3.95        3.49      1.64 o 
  -4   1  10       30.96       26.99      2.88 o 
  -3   1  10        4.96        6.47      1.76 o 
  -2   1  10      138.46      132.61      5.12 o 
  -1   1  10       72.35       70.05      3.02 o 
   0   1  10        2.83        3.52      1.36 o 
   1   1  10      114.64      109.25      4.74 o 
   2   1  10       15.51       11.18      3.12 o 
   3   1  10       51.76       53.55      3.55 o 
   4   1  10       98.93       85.83      4.47 o 
   5   1  10       99.76       91.92     10.75 o 
   6   1  10       83.13       94.09      4.81 o 
   7   1  10        5.51       10.20      2.45 o 
   8   1  10        3.32        4.55      1.64 o 
  -9   2  10        0.79       -0.06      1.74 o 
  -8   2  10       22.42       22.57      3.09 o 
  -7   2  10       21.53       23.10      3.46 o 
  -6   2  10       39.87       41.29      3.60 o 
  -5   2  10      189.88      201.90     12.84 o 
  -4   2  10        8.12        9.87      2.13 o 
  -3   2  10       75.15       67.79      4.28 o 
  -2   2  10        9.76        7.34      1.92 o 
  -1   2  10       12.16        7.10      1.82 o 
   0   2  10       19.62       23.26      2.58 o 
   1   2  10        2.13        0.58      1.16 o 
   2   2  10      117.43      120.72      9.83 o 
   3   2  10        4.60        7.58      1.92 o 
   4   2  10       35.36       38.58      3.43 o 
   5   2  10        3.71        9.63      2.07 o 
   6   2  10        0.33        3.02      1.53 o 
   7   2  10        1.08        1.98      1.57 o 
   8   2  10       34.14       33.20      5.23 o 
  -8   3  10       11.69       14.65      2.69 o 
  -7   3  10        6.23        3.71      1.94 o 
  -6   3  10       32.57       29.47      3.30 o 
  -5   3  10        6.10        3.80      1.57 o 
  -4   3  10       35.18       42.74      3.62 o 
  -3   3  10       67.75       64.14      3.97 o 
  -2   3  10       78.69       97.57      4.69 o 
  -1   3  10        2.90        2.61      1.59 o 
   0   3  10      165.42      170.84     16.49 o 
   1   3  10        1.29        1.75      1.34 o 
   2   3  10       13.46       17.16      2.59 o 
   3   3  10        0.04       -1.43      1.10 o 
   4   3  10       10.07       11.13      2.29 o 
   5   3  10        4.56        6.13      1.93 o 
   6   3  10        0.03       -0.07      1.75 o 
   7   3  10        8.48        6.33      2.15 o 
   8   3  10       38.50       43.20      4.00 o 
  -8   4  10        4.29        4.61      2.02 o 
  -7   4  10        0.01        0.33      1.75 o 
  -6   4  10       29.27       24.90      6.97 o 
  -5   4  10       16.19       19.07      2.81 o 
  -4   4  10       27.25       24.80      3.16 o 
  -3   4  10        0.02       -0.26      1.40 o 
  -2   4  10       32.70       34.98      3.61 o 
  -1   4  10       12.15        9.79      3.57 o 
   0   4  10      113.68      123.12      5.20 o 
   1   4  10       96.30       96.53      4.74 o 
   2   4  10       34.94       38.08      3.41 o 
   3   4  10       51.15       52.23      3.80 o 
   4   4  10       35.11       38.69      3.56 o 
   5   4  10        7.32        7.65      2.06 o 
   6   4  10       37.70       40.21      3.76 o 
   7   4  10        2.00        2.15      1.72 o 
   8   4  10        0.12       -0.40      2.58 o 
  -8   5  10       24.14       19.84      4.21 o 
  -7   5  10        0.36        0.84      1.81 o 
  -6   5  10        1.55        3.63      1.95 o 
  -5   5  10        0.42       -2.08      1.39 o 
  -4   5  10       10.18        8.29      2.12 o 
  -3   5  10        1.40       -0.18      1.49 o 
  -2   5  10       57.97       59.09      4.48 o 
  -1   5  10       77.80       83.13      7.52 o 
   0   5  10       44.57       41.63      4.91 o 
   1   5  10        0.05        1.89      1.47 o 
   2   5  10       20.50       21.73      2.79 o 
   3   5  10       53.82       55.38      3.98 o 
   4   5  10        2.38        0.69      2.66 o 
   5   5  10        2.27        1.39      2.31 o 
   6   5  10        3.24       -0.21      1.97 o 
   7   5  10        7.35        9.95      2.52 o 
  -7   6  10        0.38       -1.25      1.72 o 
  -6   6  10        0.01        1.14      1.74 o 
  -5   6  10       17.02       14.70      2.88 o 
  -4   6  10        3.66        4.33      1.88 o 
  -3   6  10        1.03        2.02      3.84 o 
  -2   6  10        0.51       -0.73      1.46 o 
  -1   6  10        3.14        3.59      2.46 o 
   0   6  10      124.51      131.63      8.24 o 
   1   6  10       16.77       20.29      2.82 o 
   2   6  10        5.65        2.89      1.74 o 
   3   6  10        0.18        0.11      1.44 o 
   4   6  10        0.05        0.82      1.54 o 
   5   6  10        1.83        1.14      2.17 o 
   6   6  10        7.40        7.66      2.23 o 
  -6   7  10        8.52       15.41      2.88 o 
  -5   7  10        0.39       -0.39      2.11 o 
  -4   7  10        0.77       -0.81      2.06 o 
  -3   7  10       16.59       19.66      3.11 o 
  -2   7  10        4.24        6.70      2.43 o 
  -1   7  10        6.19        8.12      2.16 o 
   0   7  10      171.84      175.98      6.43 o 
   1   7  10        3.48       11.29      4.14 o 
   2   7  10       15.75       11.81      2.34 o 
   3   7  10       21.78       25.06      3.08 o 
   4   7  10       16.61       12.27      2.46 o 
   5   7  10        2.20        5.10      2.34 o 
   6   7  10       10.03       10.49      3.60 o 
  -5   8  10        7.92        6.52      3.20 o 
  -4   8  10       27.91       34.88      3.85 o 
  -3   8  10        0.01        0.34      2.18 o 
  -2   8  10      120.09      138.96      9.78 o 
  -1   8  10        2.35        1.50      2.08 o 
   0   8  10       96.28       98.45      5.91 o 
   1   8  10       18.65       23.86      3.68 o 
   2   8  10        0.74       -1.20      1.34 o 
   3   8  10       34.55       39.78      6.69 o 
   4   8  10        0.02        3.26      2.52 o 
   5   8  10       23.11       35.00      5.54 o 
  -4   9  10       32.15       44.54      5.81 o 
  -3   9  10       62.75       63.36      6.55 o 
  -2   9  10        5.90        7.36      2.30 o 
  -1   9  10       13.32       18.56      3.07 o 
   0   9  10       10.73        6.16      1.54 o 
   1   9  10       16.87       14.31      2.80 o 
   2   9  10       10.53       16.76      3.75 o 
   3   9  10       16.50       16.15      3.88 o 
  -1  10  10       27.41       35.71      5.29 o 
   0  10  10        9.63       14.03      3.32 o 
  -7   1  11       43.75       55.98      5.38 o 
  -6   1  11        0.23        2.37      2.34 o 
  -5   1  11        0.66       -1.51      1.75 o 
  -4   1  11        0.58        0.12      1.78 o 
  -3   1  11       48.24       48.11      4.61 o 
  -2   1  11       27.20       23.93      3.88 o 
  -1   1  11        0.53       -0.89      1.60 o 
   0   1  11       34.08       29.11      2.53 o 
   1   1  11       61.44       65.12      3.31 o 
   2   1  11        9.54       12.03      1.88 o 
   3   1  11        0.06        1.56      1.18 o 
   4   1  11        6.61       13.41      2.54 o 
   5   1  11        3.52        7.02      1.63 o 
   6   1  11        8.96       14.31      3.13 o 
  -7   2  11       10.86       14.43      3.09 o 
  -6   2  11        1.41        4.56      2.78 o 
  -5   2  11        0.67       -1.33      1.48 o 
  -4   2  11        2.50        5.36      2.00 o 
  -3   2  11       19.95       15.59      2.61 o 
  -2   2  11       13.01       17.62      2.71 o 
  -1   2  11       47.62       44.40      4.03 o 
   0   2  11        0.71       -0.43      2.51 o 
   1   2  11       29.30       39.59      3.98 o 
   2   2  11        9.15       12.71      3.21 o 
   3   2  11       16.16       16.08      2.70 o 
   4   2  11       11.74       13.20      2.44 o 
   5   2  11        4.88        3.78      1.78 o 
   6   2  11       32.07       40.01      3.83 o 
  -6   3  11        1.76       -0.40      2.11 o 
  -5   3  11        1.85        3.52      1.97 o 
  -4   3  11        0.95        0.95      2.35 o 
  -3   3  11       32.35       25.22      3.20 o 
  -2   3  11        1.08        1.22      1.58 o 
  -1   3  11        2.20        1.66      1.64 o 
   0   3  11       37.46       41.23      4.78 o 
   1   3  11       28.00       23.80      3.03 o 
   2   3  11       18.38       18.20      4.52 o 
   3   3  11        6.35        2.82      1.91 o 
   4   3  11        4.85        6.46      2.05 o 
   5   3  11        5.06        4.55      1.94 o 
   6   3  11        4.33        4.15      4.40 o 
  -6   4  11       28.23       28.86      3.60 o 
  -5   4  11        0.01        0.53      1.71 o 
  -4   4  11       19.19       25.28      3.34 o 
  -3   4  11        1.63       -0.91      1.58 o 
  -2   4  11       36.22       41.65      3.85 o 
  -1   4  11       38.71       47.54      3.97 o 
   0   4  11        0.74       -0.57      1.31 o 
   1   4  11        1.91       -0.31      1.38 o 
   2   4  11       23.12       22.54      3.04 o 
   3   4  11        8.02        7.98      2.23 o 
   4   4  11        8.13        9.03      2.27 o 
   5   4  11        4.25        5.61      2.60 o 
  -5   5  11       25.69       32.59      3.69 o 
  -4   5  11        0.93       -0.33      1.64 o 
  -3   5  11       17.13       21.73      3.23 o 
  -2   5  11        3.17        4.73      1.95 o 
  -1   5  11       23.04       25.08      6.20 o 
   0   5  11        2.96        4.86      1.86 o 
   1   5  11        8.37        6.79      2.00 o 
   2   5  11        3.91        4.93      4.63 o 
   3   5  11        0.60       -0.60      1.40 o 
   4   5  11        3.63        5.66      2.13 o 
   5   5  11        0.74       -0.80      1.81 o 
  -5   6  11        2.83        2.25      2.61 o 
  -4   6  11        1.76        0.62      1.92 o 
  -3   6  11        5.32        8.36      2.40 o 
  -2   6  11        2.06        2.55      1.86 o 
  -1   6  11        0.04        0.64      1.52 o 
   0   6  11        0.77       -0.25      2.15 o 
   1   6  11        2.14        3.69      1.89 o 
   2   6  11       32.90       39.96      3.88 o 
   3   6  11        1.69        0.90      1.52 o 
   4   6  11        0.26        3.11      2.37 o 
  -3   7  11        8.78        8.83      3.38 o 
  -2   7  11        3.83        6.77      2.10 o 
  -1   7  11       21.33       21.29      3.16 o 
   0   7  11       19.43       21.68      4.68 o 
   1   7  11       14.34       20.39      4.15 o 
   2   7  11        6.41        8.00      3.20 o 
   3   7  11       65.94       74.44      6.61 o 
   1   0  12        6.51        9.26      2.98 o 
   2   0  12        9.25       12.55      3.54 o 
   3   0  12       29.70       38.33      5.78 o 
   1   1  12        5.80        3.97      6.32 o 
   2   1  12        9.72       13.30      2.64 o 
   3   1  12       30.76       38.12      4.06 o 
  -4   2  12        4.12        6.18      2.98 o 
  -3   2  12        0.34        4.18      2.77 o 
  -2   2  12        0.78        0.34      2.15 o 
  -1   2  12        7.54        3.63      2.61 o 
   0   2  12        0.18       -0.77      2.00 o 
   1   2  12       15.29       13.75      2.21 o 
   2   2  12        4.04        2.43      1.80 o 
   3   2  12       19.82       12.65      2.66 o 
  -3   3  12       17.26       26.39      3.46 o 
  -2   3  12       78.28       89.29      9.97 o 
  -1   3  12        0.18        3.25      2.00 o 
   0   3  12       15.66       14.90      2.85 o 
   1   3  12        4.94        2.25      1.81 o 
   2   3  12       16.71       18.32      3.01 o 
  -2   4  12       29.41       35.96      6.11 o 
  -1   4  12       15.66       11.65      2.26 o 
   0   4  12       26.00       35.19      3.91 o 
   1   4  12        0.98        2.01      1.71 o 
                                                 
